# Supplementary material for: Combined statistical modeling enables accurate mining of circadian transcription
Source: NAR Genom Bioinform. 2021 Apr 26;3(2):lqab031. doi: 10.1093/nargab/lqab031 (PMC8074341; doi:10.1093/nargab/lqab031)
Supplement: lqab031_Supplemental_Files [file lqab031_supplemental_files.zip]

Archive with 6 entries (6 files):
- FigS1.pdf
- FigS2.pdf
- Suppl. Information_Rubio2021.pdf
- Supplemental_Table_1_Yang_combined_GO_terms.csv
- Supplemental_Table_2_RP_combined_GO_terms.csv
- Supplemental_Table_3_In_silico_data.csv
