# Supplementary material for: Combined statistical modeling enables accurate mining of circadian transcription
Source: NAR Genom Bioinform. 2021 Apr 26;3(2):lqab031. doi: 10.1093/nargab/lqab031 (PMC8074341; doi:10.1093/nargab/lqab031)
Supplement: lqab031_Supplemental_Files [file lqab031_supplemental_files.zip › Supplemental_Table_1_Yang_combined_GO_terms.csv]

	Term	Benjamini_circan	Fold.Enrichment_circan	Benjamini_mc	Fold.Enrichment_mc	Benjamini	Fold.Enrichment	algorithm	combined_only
1	GO:0000045~autophagosome assembly	NA	NA	NA	NA	0.0209712147054707	2.24453823237339	Combined	YES
2	GO:0000122~negative regulation of transcription from RNA polymerase II promoter	0.000231987057527361	1.45320901795644	NA	NA	0.0184630412298351	1.262360322734	Combined	NO
3	GO:0000209~protein polyubiquitination	NA	NA	0.0126440783468015	1.97822567032802	0.0034600541070231	1.87408046586516	Combined	NO
4	GO:0000422~mitophagy	NA	NA	0.0105792439844058	2.91081777205409	0.0129005590047424	2.50860155382908	Combined	NO
5	GO:0001701~in utero embryonic development	0.0143411998674852	1.58449562588541	0.0276481919486088	1.49921718025528	0.0267817795169475	1.41128156416788	Combined	NO
6	GO:0001889~liver development	0.0211964795320101	2.0779131234199	NA	NA	0.00111349462388344	1.98464433178278	Combined	NO
7	GO:0005975~carbohydrate metabolic process	NA	NA	0.0184264056211279	1.63910126970036	0.0109015782607398	1.54720596600496	Combined	NO
8	GO:0006281~DNA repair	0.0182120407802621	1.55190052456675	0.00459635189892227	1.5560975510981	0.00214139667347335	1.48224222892582	Combined	NO
9	GO:0006306~DNA methylation	0.0326750326692195	3.43307385608506	NA	NA	0.040422118061644	2.7324813263676	Combined	NO
10	GO:0006338~chromatin remodeling	NA	NA	0.027336072155645	2.06336449664594	0.00507386648600905	1.98883134514098	Combined	NO
11	GO:0006351~transcription, DNA-templated	1.09411472104526e-08	1.36837285086043	4.62930777045401e-07	1.30639354650279	1.47452050569541e-11	1.32648041955647	Combined	NO
12	GO:0006355~regulation of transcription, DNA-templated	0.0333132373891732	1.16933899990611	0.000282890386163248	1.21592738876503	6.21202298867196e-06	1.21140062563373	Combined	NO
13	GO:0006357~regulation of transcription from RNA polymerase II promoter	0.0025025749649169	1.55799867272374	0.0429038005097361	1.40775066054001	0.00150953687723254	1.43605216882328	Combined	NO
14	GO:0006396~RNA processing	NA	NA	NA	NA	0.0129911693575179	1.96781434071091	Combined	YES
15	GO:0006397~mRNA processing	0.0333398094696619	1.51218729375175	1.05344004786012e-06	1.80796134910192	2.8598396983881e-09	1.78447760089313	Combined	NO
16	GO:0006457~protein folding	NA	NA	5.04450559342118e-05	2.18311332904057	0.000645939158034015	1.85875822368421	Combined	NO
17	GO:0006468~protein phosphorylation	7.66995302492468e-07	1.64501455604076	0.00395976192546421	1.40487385526222	0.000112270911094559	1.41062993076244	Combined	NO
18	GO:0006509~membrane protein ectodomain proteolysis	NA	NA	NA	NA	0.0336859452303707	2.9178997020854	Combined	YES
19	GO:0006511~ubiquitin-dependent protein catabolic process	0.0278536713583646	1.79456133386264	1.24853658411972e-07	2.30597252071817	8.11300426062367e-07	2.01133945498394	Combined	NO
20	GO:0006607~NLS-bearing protein import into nucleus	NA	NA	0.0208427808616812	3.76694064618764	0.0250247177521865	3.16875985746831	Combined	NO
21	GO:0006629~lipid metabolic process	NA	NA	0.0264770966124674	1.39516320229172	NA	NA	MC	NO
22	GO:0006810~transport	2.17383759456569e-05	1.29650982572696	2.62607224854605e-09	1.36115079132277	3.9738426993452e-09	1.29596828784676	Combined	NO
23	GO:0006886~intracellular protein transport	0.00035460422149669	1.84355079556292	3.82505159961521e-05	1.85690099251726	3.90945071870874e-08	1.87689834948464	Combined	NO
24	GO:0006890~retrograde vesicle-mediated transport, Golgi to ER	NA	NA	NA	NA	0.0478034682485289	2.47673184261891	Combined	YES
25	GO:0006897~endocytosis	1.6591441607372e-05	2.10852694475942	0.000586925087436185	1.86549647269765	6.19158403436515e-07	1.93451913950413	Combined	NO
26	GO:0006914~autophagy	3.63137298009519e-10	2.73396785370154	1.14997637856717e-07	2.37785113773433	3.95017352161631e-13	2.46583073415668	Combined	NO
27	GO:0006915~apoptotic process	0.0039175410017841	1.44299522459716	0.0207341089125654	1.35838162695857	0.000414310912825289	1.38610080314988	Combined	NO
28	GO:0006974~cellular response to DNA damage stimulus	0.000636431045537789	1.58234733485825	0.000405855545415723	1.55243614509551	0.00012298576616887	1.48567054428524	Combined	NO
29	GO:0007005~mitochondrion organization	NA	NA	NA	NA	0.00378695067310386	1.99514509544301	Combined	YES
30	GO:0007030~Golgi organization	NA	NA	NA	NA	0.00507386648600905	1.98883134514098	Combined	YES
31	GO:0007040~lysosome organization	0.0181774210977237	2.8682305079685	2.66797930775775e-05	3.43327224396123	0.000282438180325806	2.76250859369032	Combined	NO
32	GO:0007049~cell cycle	NA	NA	NA	NA	0.00374271502422241	1.32332710117128	Combined	YES
33	GO:0007155~cell adhesion	0.0316909682296517	1.4109815573463	NA	NA	NA	NA	CircaN	NO
34	GO:0007179~transforming growth factor beta receptor signaling pathway	NA	NA	NA	NA	0.0408325934311293	1.855484938762	Combined	YES
35	GO:0007623~circadian rhythm	NA	NA	NA	NA	0.0374585946525291	1.7041864356909	Combined	YES
36	GO:0008152~metabolic process	NA	NA	NA	NA	0.0119713256196361	1.34769250237538	Combined	YES
37	GO:0008286~insulin receptor signaling pathway	0.000588677298346774	2.96747723834803	0.00110549713379149	2.73959319722738	0.00150029074061864	2.37656989310123	Combined	NO
38	GO:0008333~endosome to lysosome transport	NA	NA	NA	NA	0.0282723280901842	2.30209049474193	Combined	YES
39	GO:0008360~regulation of cell shape	0.00796181592603706	1.94088048338622	NA	NA	NA	NA	CircaN	NO
40	GO:0008380~RNA splicing	NA	NA	7.84108074174394e-05	1.81171230625773	1.84896274590951e-06	1.76955296328192	Combined	NO
41	GO:0010508~positive regulation of autophagy	NA	NA	NA	NA	0.0208678614603794	2.29928306730932	Combined	YES
42	GO:0015031~protein transport	3.85488686616142e-06	1.60055470317479	3.08583381070093e-09	1.69142113781521	8.75112646082469e-14	1.68340367428004	Combined	NO
43	GO:0016055~Wnt signaling pathway	0.016708066913702	1.69907606727214	NA	NA	0.0403389145885484	1.47528334522194	Combined	NO
44	GO:0016192~vesicle-mediated transport	0.0384532636391213	1.6372914830077	0.0140614993166122	1.6398973363685	0.000219920743194879	1.68603810882508	Combined	NO
45	GO:0016197~endosomal transport	NA	NA	NA	NA	0.0203757491411849	2.36267182355093	Combined	YES
46	GO:0016236~macroautophagy	NA	NA	0.0313642525578155	3.15338591972526	0.0191633611967372	2.80567279046673	Combined	NO
47	GO:0016310~phosphorylation	2.25874874359988e-10	1.77403530553415	2.2076857453257e-08	1.63614593723302	4.83828532793495e-11	1.59905011325947	Combined	NO
48	GO:0016477~cell migration	0.000823602920656308	1.894781164026	NA	NA	0.00997428359915242	1.57470221538238	Combined	NO
49	GO:0016567~protein ubiquitination	NA	NA	0.00234344058530167	1.54385914981874	0.000879439188724129	1.47569088205764	Combined	NO
50	GO:0016569~covalent chromatin modification	7.24098290216801e-07	2.00370194044062	0.00688981754153084	1.59766689744322	2.04416555554809e-05	1.67074650379673	Combined	NO
51	GO:0016579~protein deubiquitination	NA	NA	0.00453365758449265	2.23909059388776	0.0399767726217485	1.84167239579355	Combined	NO
52	GO:0018105~peptidyl-serine phosphorylation	0.0229339663934716	1.88001663547515	NA	NA	NA	NA	CircaN	NO
53	GO:0019915~lipid storage	NA	NA	0.00828453435670307	3.23424196894899	0.0210455778109061	2.66019346059068	Combined	NO
54	GO:0030036~actin cytoskeleton organization	0.0026706705620988	1.99255284252824	NA	NA	0.018837821605178	1.64388715610445	Combined	NO
55	GO:0030041~actin filament polymerization	0.048215749776248	3.29002911208151	NA	NA	NA	NA	CircaN	NO
56	GO:0030334~regulation of cell migration	0.0212308686178022	2.22183784192518	NA	NA	NA	NA	CircaN	NO
57	GO:0030511~positive regulation of transforming growth factor beta receptor signaling pathway	0.048215749776248	3.29002911208151	NA	NA	0.0191633611967372	2.80567279046673	Combined	NO
58	GO:0030521~androgen receptor signaling pathway	NA	NA	NA	NA	0.0336859452303707	2.9178997020854	Combined	YES
59	GO:0032092~positive regulation of protein binding	2.82248659532192e-05	2.90296686360134	0.00635216570928487	2.3115317601606	0.00127609674349605	2.17852240200946	Combined	NO
60	GO:0032436~positive regulation of proteasomal ubiquitin-dependent protein catabolic process	NA	NA	NA	NA	0.0401097377130253	1.93375601558322	Combined	YES
61	GO:0032922~circadian regulation of gene expression	NA	NA	2.81044609186099e-05	2.86309944792206	7.64588738266792e-06	2.57569961092028	Combined	NO
62	GO:0034389~lipid particle organization	NA	NA	0.0322713775287293	3.88109036273879	NA	NA	MC	NO
63	GO:0035023~regulation of Rho protein signal transduction	4.05294919725296e-06	2.90548025482523	NA	NA	0.00130216466554045	2.09878899650498	Combined	NO
64	GO:0035307~positive regulation of protein dephosphorylation	0.0271871789440792	3.80950739293649	0.0133376392395835	3.67682244891043	0.0195442755949246	3.07147337061621	Combined	NO
65	GO:0035556~intracellular signal transduction	0.0189459784361946	1.48051310043668	NA	NA	NA	NA	CircaN	NO
66	GO:0042147~retrograde transport, endosome to Golgi	NA	NA	NA	NA	0.033538307133304	1.98696827128136	Combined	YES
67	GO:0042632~cholesterol homeostasis	NA	NA	0.0270125203388039	2.21776592156502	NA	NA	MC	NO
68	GO:0042752~regulation of circadian rhythm	NA	NA	0.0125295824198502	2.46299965327654	0.00565000536906934	2.24453823237339	Combined	NO
69	GO:0042787~protein ubiquitination involved in ubiquitin-dependent protein catabolic process	NA	NA	0.00225400962621036	1.95502686182737	0.00058234823395753	1.84253138478412	Combined	NO
70	GO:0043123~positive regulation of I-kappaB kinase/NF-kappaB signaling	0.000406147565738979	2.07558883580981	NA	NA	0.00550528762964131	1.68716967802563	Combined	NO
71	GO:0043153~entrainment of circadian clock by photoperiod	NA	NA	0.0325235335123589	3.32664888234753	NA	NA	MC	NO
72	GO:0043161~proteasome-mediated ubiquitin-dependent protein catabolic process	0.0480454621450098	1.76645858366793	0.0209428604031482	1.75821207707965	0.00307112868891646	1.71729770799038	Combined	NO
73	GO:0045727~positive regulation of translation	NA	NA	NA	NA	0.00428765365750361	2.20516036864754	Combined	YES
74	GO:0045893~positive regulation of transcription, DNA-templated	0.00109025260241125	1.47365887311984	NA	NA	0.00559988467291772	1.32490103994262	Combined	NO
75	GO:0045944~positive regulation of transcription from RNA polymerase II promoter	3.88942740715548e-05	1.40859537863992	NA	NA	0.00205067231253697	1.25874606398427	Combined	NO
76	GO:0048025~negative regulation of mRNA splicing, via spliceosome	NA	NA	0.00339553883929811	3.49298132646491	0.000425592697426924	3.23213505461768	Combined	NO
77	GO:0048041~focal adhesion assembly	0.0326750326692195	3.43307385608506	NA	NA	NA	NA	CircaN	NO
78	GO:0048511~rhythmic process	NA	NA	5.04450559342118e-05	2.18311332904057	6.25580525833724e-05	1.96397095332671	Combined	NO
79	GO:0050821~protein stabilization	NA	NA	0.00333681615684722	1.95570569059884	0.00262818605140869	1.78861640392254	Combined	NO
80	GO:0051028~mRNA transport	NA	NA	0.000529966056986964	2.3154232277703	0.000393063799461912	2.09150153471156	Combined	NO
81	GO:0051085~chaperone mediated protein folding requiring cofactor	NA	NA	NA	NA	0.0403243982036045	3.4531357421129	Combined	YES
82	GO:0051726~regulation of cell cycle	NA	NA	0.00159978058849619	2.07915555146721	0.00012788702384392	2.00405199319052	Combined	NO
83	GO:0060071~Wnt signaling pathway, planar cell polarity pathway	0.0177867908524525	4.38670548277535	NA	NA	NA	NA	CircaN	NO
84	GO:0060999~positive regulation of dendritic spine development	NA	NA	NA	NA	0.0478034682485289	2.47673184261891	Combined	YES
85	GO:0071407~cellular response to organic cyclic compound	0.0312423027951787	2.19335274138768	NA	NA	NA	NA	CircaN	NO
86	GO:0090630~activation of GTPase activity	0.000454687361374551	2.61399573288668	0.00345818838110357	2.31270453122106	0.000972469276429799	2.15229693515256	Combined	NO
87	GO:0098609~cell-cell adhesion	2.8304500336862e-06	2.15853761850851	0.00013022054312295	1.90974287690321	2.50017613279141e-08	1.99514509544301	Combined	NO
88	GO:1903146~regulation of mitophagy	0.00820881841370802	3.54310827454932	NA	NA	0.00353942305115096	2.93516538079597	Combined	NO
89	GO:1903955~positive regulation of protein targeting to mitochondrion	0.0180927904188993	2.22076965065502	NA	NA	NA	NA	CircaN	NO
