# Supplementary material for: Combined statistical modeling enables accurate mining of circadian transcription
Source: NAR Genom Bioinform. 2021 Apr 26;3(2):lqab031. doi: 10.1093/nargab/lqab031 (PMC8074341; doi:10.1093/nargab/lqab031)
Supplement: lqab031_Supplemental_Files [file lqab031_supplemental_files.zip › Supplemental_Table_2_RP_combined_GO_terms.csv]

	Term	Benjamini_circan	Fold.Enrichment_circan	Benjamini_mc	Fold.Enrichment_mc	Benjamini	Fold.Enrichment	algorithm	combined_only
1	GO:0000045~autophagosome assembly	0.0223061460752959	2.79560915275201	2.51526535464119e-05	3.11423571881286	0.000107100411520511	2.7460339711689	Combined	NO
2	GO:0000122~negative regulation of transcription from RNA polymerase II promoter	2.89293399340362e-05	1.51860250272949	0.0107301788717757	1.31575391137773	0.00152000949550901	1.3195566851011	Combined	NO
3	GO:0000209~protein polyubiquitination	2.19469949969131e-06	2.73972890126925	6.48155468097045e-06	2.39463562067941	4.75557888057754e-05	2.12053706212744	Combined	NO
4	GO:0000723~telomere maintenance	0.0401909427810164	2.8561951096228	NA	NA	NA	NA	CircaN	NO
5	GO:0000724~double-strand break repair via homologous recombination	0.0306194240029725	2.34095991337712	NA	NA	NA	NA	CircaN	NO
6	GO:0001701~in utero embryonic development	0.0183678976553232	1.59717666330746	0.0355760277735683	1.46650297394265	0.0211987841508632	1.42988751161457	Combined	NO
7	GO:0001889~liver development	0.0428229140938565	2.05646047892841	0.0151258678428005	1.96164068856591	0.000451319935491412	2.05452258247778	Combined	NO
8	GO:0005975~carbohydrate metabolic process	NA	NA	0.0236077257551889	1.5964237471196	0.029750392986521	1.51144662938871	Combined	NO
9	GO:0005978~glycogen biosynthetic process	NA	NA	0.0169686246662926	3.76822521976356	0.00983378524836387	3.48535080956052	Combined	NO
10	GO:0006094~gluconeogenesis	NA	NA	0.0317623182468708	2.95133723505958	0.00984805833871472	2.85977502322915	Combined	NO
11	GO:0006281~DNA repair	2.86550485562032e-08	2.04783800312578	8.36995354676073e-05	1.65465807248623	1.42897685628807e-06	1.68056747630801	Combined	NO
12	GO:0006303~double-strand break repair via nonhomologous end joining	0.0287126715345387	3.79012557403914	NA	NA	NA	NA	CircaN	NO
13	GO:0006351~transcription, DNA-templated	1.87350579494705e-09	1.40491464490305	NA	NA	0.000901531042435066	1.1932164752094	Combined	NO
14	GO:0006355~regulation of transcription, DNA-templated	1.54962843068596e-06	1.30172648260708	NA	NA	NA	NA	CircaN	NO
15	GO:0006397~mRNA processing	0.00237625335164204	1.66286141785907	0.000922057832483003	1.58303758526487	3.69546904449569e-05	1.60196248389738	Combined	NO
16	GO:0006413~translational initiation	NA	NA	0.0379767303278231	2.23302235245248	0.0171193499054162	2.15145111701267	Combined	NO
17	GO:0006417~regulation of translation	NA	NA	0.0027760793435897	1.94781288594841	0.000186993227489718	1.95870954586872	Combined	NO
18	GO:0006457~protein folding	NA	NA	8.53050963200985e-12	2.74052743255532	1.50464862791466e-10	2.43248441917245	Combined	NO
19	GO:0006468~protein phosphorylation	2.70135200741706e-06	1.64561796940999	NA	NA	0.00636876524898833	1.33121037865159	Combined	NO
20	GO:0006470~protein dephosphorylation	0.000775357553059575	2.14973525642141	NA	NA	0.0254466787165709	1.6500694653958	Combined	NO
21	GO:0006511~ubiquitin-dependent protein catabolic process	0.000173785135577087	2.16131127775786	0.00165496851781777	1.85074579860879	0.00080934732816873	1.78039565163698	Combined	NO
22	GO:0006513~protein monoubiquitination	0.00226975289931852	3.74260048847125	NA	NA	0.0107808834979373	2.72418224195535	Combined	NO
23	GO:0006520~cellular amino acid metabolic process	NA	NA	0.0485596662825697	2.9689047186016	0.0127256863534844	2.9044590079671	Combined	NO
24	GO:0006629~lipid metabolic process	NA	NA	2.51947775431471e-06	1.62401625632908	1.30264444364592e-06	1.55916928009389	Combined	NO
25	GO:0006631~fatty acid metabolic process	NA	NA	1.800615860581e-05	2.03782809087447	4.78292057404239e-06	1.96609532847004	Combined	NO
26	GO:0006749~glutathione metabolic process	NA	NA	0.0267398501757415	2.34902351361885	0.00358601460213337	2.37098694527927	Combined	NO
27	GO:0006810~transport	0.0387677126794808	1.1993302260531	3.94986288121402e-09	1.34168521945079	1.12848619338024e-10	1.33139635754892	Combined	NO
28	GO:0006886~intracellular protein transport	NA	NA	0.0364616246909842	1.53564037169048	0.0274578167699265	1.48227563165218	Combined	NO
29	GO:0006888~ER to Golgi vesicle-mediated transport	NA	NA	0.000208866696787546	2.38917776171489	0.000286553750493246	2.20440991373913	Combined	NO
30	GO:0006895~Golgi to endosome transport	0.0222289684248079	4.25629075159476	NA	NA	NA	NA	CircaN	NO
31	GO:0006897~endocytosis	0.0185293609590115	1.798929516558	NA	NA	0.00782085480397998	1.61751087294522	Combined	NO
32	GO:0006914~autophagy	2.32981245174013e-06	2.44586848824037	1.27995668175451e-07	2.31593867539886	9.08841601976462e-08	2.15993571296709	Combined	NO
33	GO:0006915~apoptotic process	0.0173038121324793	1.42175045456779	3.46724960941236e-05	1.49046228788096	6.87478827865462e-07	1.5082804672952	Combined	NO
34	GO:0006974~cellular response to DNA damage stimulus	3.36450867166604e-10	1.99842984812973	5.91467797150802e-06	1.63126632890198	4.11274847511578e-09	1.6928846789294	Combined	NO
35	GO:0006979~response to oxidative stress	NA	NA	0.0111317933089088	1.81328130875841	0.0206998190297829	1.6771612918186	Combined	NO
36	GO:0006986~response to unfolded protein	NA	NA	0.00690529699521225	2.47184827250088	0.00265871141996454	2.36912734767513	Combined	NO
37	GO:0007030~Golgi organization	NA	NA	NA	NA	0.00278711386413821	2.05885701830579	Combined	YES
38	GO:0007040~lysosome organization	0.0475158466047175	2.78295933758119	NA	NA	NA	NA	CircaN	NO
39	GO:0007049~cell cycle	1.6525053518901e-06	1.63804805309746	0.00763776182507281	1.35687351709579	7.72314936446916e-05	1.40776384490393	Combined	NO
40	GO:0007067~mitotic nuclear division	0.0441023337152791	1.56729839950421	NA	NA	NA	NA	CircaN	NO
41	GO:0007623~circadian rhythm	0.0180977169513359	2.07691224638003	0.00465889594976399	1.97926981240106	0.0102025572736125	1.80721893829064	Combined	NO
42	GO:0008152~metabolic process	0.0178147230847382	1.46901784471888	6.55583815767358e-06	1.59814774684651	3.70564651031025e-06	1.53566212775453	Combined	NO
43	GO:0008286~insulin receptor signaling pathway	NA	NA	0.000173348606242074	2.79426326456621	0.00265871141996454	2.36912734767513	Combined	NO
44	GO:0008333~endosome to lysosome transport	0.0186216787481364	2.9684899600866	NA	NA	NA	NA	CircaN	NO
45	GO:0008340~determination of adult lifespan	0.0287126715345387	3.79012557403914	NA	NA	NA	NA	CircaN	NO
46	GO:0008380~RNA splicing	0.00559675123598935	1.741370407084	0.000940824405476492	1.68297950215015	0.000163610424373073	1.6583135248808	Combined	NO
47	GO:0009411~response to UV	0.0421707076664338	2.61716601534231	NA	NA	0.0344406574156024	2.17525440596685	Combined	NO
48	GO:0015031~protein transport	0.00955101399017988	1.43002741637195	1.42259406692435e-05	1.49988325700663	8.40480951502798e-09	1.56212795293366	Combined	NO
49	GO:0015992~proton transport	NA	NA	0.0173768833677176	2.2680227028044	0.0215244558673604	2.08319818502468	Combined	NO
50	GO:0016192~vesicle-mediated transport	NA	NA	0.0114597297067965	1.6211570727792	0.00657614278618956	1.57086233670333	Combined	NO
51	GO:0016236~macroautophagy	0.00101182034921965	4.22082166199813	0.0134104031710143	3.19728200464787	0.000626880982592004	3.29172020902938	Combined	NO
52	GO:0016310~phosphorylation	7.81438478369978e-08	1.7025163006379	1.23379144363334e-05	1.49564732430307	2.54510085451187e-07	1.50348466294768	Combined	NO
53	GO:0016311~dephosphorylation	0.0193549302576633	2.05785800558756	NA	NA	0.0437250431335116	1.70537042669628	Combined	NO
54	GO:0016567~protein ubiquitination	3.7058356383568e-10	2.09875110265101	1.21768422892687e-05	1.66551390928776	1.02313938321608e-06	1.64318564870625	Combined	NO
55	GO:0016569~covalent chromatin modification	0.000164633720341145	1.8497263567081	0.0472954050275278	1.48359379807506	0.00438630848938482	1.5199274207106	Combined	NO
56	GO:0018105~peptidyl-serine phosphorylation	0.0179202027204355	1.95853378945563	NA	NA	0.0355756328212264	1.64222043157238	Combined	NO
57	GO:0030308~negative regulation of cell growth	NA	NA	NA	NA	0.00976172374335282	1.74732253919301	Combined	YES
58	GO:0030433~ER-associated ubiquitin-dependent protein catabolic process	NA	NA	NA	NA	0.00262456730518112	2.28280286941976	Combined	YES
59	GO:0032212~positive regulation of telomere maintenance via telomerase	NA	NA	NA	NA	0.011923901636444	2.61401310717039	Combined	YES
60	GO:0032456~endocytic recycling	0.00883765026168926	3.76256102440976	NA	NA	NA	NA	CircaN	NO
61	GO:0032869~cellular response to insulin stimulus	0.00741834919840634	2.30226636108989	0.00146187169519674	2.179965003169	4.93789959797875e-05	2.21795051517488	Combined	NO
62	GO:0032922~circadian regulation of gene expression	0.00251129226760993	2.72821259651402	1.56922855368835e-05	2.78545411177754	2.9682800166686e-06	2.666388597478	Combined	NO
63	GO:0034504~protein localization to nucleus	NA	NA	NA	NA	0.0126717011125077	2.52273010977714	Combined	YES
64	GO:0034976~response to endoplasmic reticulum stress	NA	NA	1.17024644948893e-05	2.59628914663136	5.14778642012326e-05	2.32356720637368	Combined	NO
65	GO:0042026~protein refolding	NA	NA	0.0244446401692121	4.87204876898724	0.0499781946760069	4.13078614466432	Combined	NO
66	GO:0042149~cellular response to glucose starvation	NA	NA	0.0420331602422489	2.74052743255532	NA	NA	MC	NO
67	GO:0042632~cholesterol homeostasis	NA	NA	NA	NA	0.0148849546616238	2.06539307233216	Combined	YES
68	GO:0042752~regulation of circadian rhythm	3.64812729120034e-05	3.33955120509742	NA	NA	0.00354038611025431	2.32356720637368	Combined	NO
69	GO:0042787~protein ubiquitination involved in ubiquitin-dependent protein catabolic process	2.05016985316275e-05	2.37589961357677	0.0034993992128769	1.88155614772455	7.83188191422202e-05	1.94208602323771	Combined	NO
70	GO:0043065~positive regulation of apoptotic process	NA	NA	NA	NA	0.00292567936431321	1.47043656045141	Combined	YES
71	GO:0043123~positive regulation of I-kappaB kinase/NF-kappaB signaling	0.00210100848977557	2.03959167559641	NA	NA	0.0254692016958765	1.62181872122727	Combined	NO
72	GO:0043161~proteasome-mediated ubiquitin-dependent protein catabolic process	3.25062312422908e-06	2.37952362152915	1.2048319386837e-05	2.09677937792823	1.03324539318939e-05	1.96489575840996	Combined	NO
73	GO:0043525~positive regulation of neuron apoptotic process	0.0357048674592096	2.30703295811078	NA	NA	NA	NA	CircaN	NO
74	GO:0045454~cell redox homeostasis	NA	NA	0.00711357254716216	2.27674586704596	0.00451831292549809	2.14483126742186	Combined	NO
75	GO:0045892~negative regulation of transcription, DNA-templated	0.0341446075210369	1.38715382526067	NA	NA	NA	NA	CircaN	NO
76	GO:0045893~positive regulation of transcription, DNA-templated	0.000572724795237844	1.51999827708861	NA	NA	NA	NA	CircaN	NO
77	GO:0045944~positive regulation of transcription from RNA polymerase II promoter	0.0191597199683508	1.30169776453295	NA	NA	NA	NA	CircaN	NO
78	GO:0046686~response to cadmium ion	NA	NA	NA	NA	0.0348071639060578	2.56393622772268	Combined	YES
79	GO:0046854~phosphatidylinositol phosphorylation	0.0314702671053247	3.47313325330132	0.00565622174690728	3.28863291906638	0.00125730070923846	3.16005140066821	Combined	NO
80	GO:0048511~rhythmic process	6.53262951511024e-08	2.71338535414166	3.24023109787852e-07	2.35514076235223	5.05183045396151e-08	2.25095573117451	Combined	NO
81	GO:0050821~protein stabilization	NA	NA	0.0175507134225522	1.79847112761443	0.0159871785443894	1.70636966718067	Combined	NO
82	GO:0051301~cell division	0.000933509098009822	1.64447597220706	NA	NA	0.0441951912960427	1.35437874596113	Combined	NO
83	GO:0051865~protein autoubiquitination	0.0444283923682629	2.50466340382307	NA	NA	NA	NA	CircaN	NO
84	GO:0055114~oxidation-reduction process	NA	NA	2.69421929210978e-10	1.63783000407152	5.05873121170453e-11	1.59487453218549	Combined	NO
85	GO:0060213~positive regulation of nuclear-transcribed mRNA poly(A) tail shortening	0.0438767542120132	4.82379618514072	NA	NA	NA	NA	CircaN	NO
86	GO:0097352~autophagosome maturation	0.040706785398692	4.34141656662665	NA	NA	NA	NA	CircaN	NO
87	GO:0098609~cell-cell adhesion	NA	NA	0.00844192960640311	1.68201683691226	0.00486172254814798	1.6228088425467	Combined	NO
88	GO:1900153~positive regulation of nuclear-transcribed mRNA catabolic process, deadenylation-dependent decay	0.040706785398692	4.34141656662665	NA	NA	NA	NA	CircaN	NO
89	GO:1904874~positive regulation of telomerase RNA localization to Cajal body	NA	NA	0.00921435300851514	4.01944023441447	0.0251578781936784	3.40789856934807	Combined	NO
