# Supplementary material for: Combined statistical modeling enables accurate mining of circadian transcription
Source: NAR Genom Bioinform. 2021 Apr 26;3(2):lqab031. doi: 10.1093/nargab/lqab031 (PMC8074341; doi:10.1093/nargab/lqab031)
Supplement: lqab031_Supplemental_Files [file lqab031_supplemental_files.zip › Supplemental_Table_3_In_silico_data.csv]

	X	S1_rep1	S1_rep2	S1_rep3	S2_rep1	S2_rep2	S2_rep3	S3_rep1	S3_rep2	S3_rep3	S4_rep1	S4_rep2	S4_rep3	S5_rep1	S5_rep2	S5_rep3	S6_rep1	S6_rep2	S6_rep3	S7_rep1	S7_rep2	S7_rep3	S8_rep1	S8_rep2	S8_rep3	S9_rep1	S9_rep2	S9_rep3	S10_rep1	S10_rep2	S10_rep3	S11_rep1	S11_rep2	S11_rep3	S12_rep1	S12_rep2	S12_rep3	S13_rep1	S13_rep2	S13_rep3	S14_rep1	S14_rep2	S14_rep3	S15_rep1	S15_rep2	S15_rep3	S16_rep1	S16_rep2	S16_rep3
1	1	420.425434348998	420.727379911081	420.478491733611	418.371179090088	418.414727619594	418.503260261781	475.891441174543	488.046132983999	488.472497179185	577.260262978285	574.917695641767	590.707939314642	641.595320588424	638.795079020103	640.50234452815	596.670048241673	605.227835287166	603.882628567302	490.621172232332	490.070682014323	490.248130743443	339.564647093475	339.513108790671	339.447328853567	232.400163049099	232.484347200069	232.54516755104	206.607273988589	207.073875937569	208.596070733397	240.962682877824	240.041428365635	240.761655059437	267.573457150295	267.13630309536	267.608616353595	244.497577595054	238.50899751398	230.614153925455	149.306096280181	150.491578313351	141.765061368241	61.5132985394416	61.5980560175466	60.3513807164899	41.5911226793249	41.5595823870797	41.6220363908826
2	2	15.4612305345942	21.6236140432314	23.5995845915783	8.84983047735349	4.28611677123944	1.41448943265976	8.54759449103983	16.2940364979187	0.915254007414789	5.85622816338282	31.4697159317868	22.2669006796936	24.8982318440221	4.42297083575955	24.6026497668782	10.6522809381152	12.7236238288672	14.952847175229	3.70021841649382	11.087795947529	6.39229250920423	10.7126570569898	3.70199534672534	11.0689853588503	1.71349161383328	4.52139914155265	12.0303737203593	11.6051448246039	14.519273624963	2.07272205046917	14.5389080508547	9.04545366492566	18.830260989514	10.0244318497914	20.6686638626379	2.10015829302709	5.33177863610371	2.87475427710394	9.68019623299444	7.31631848871237	5.4145761951304	2.36222753873175	26.9359124387227	4.01269463916382	0.0336077082968309	2.38441797172828	38.7696009624108	4.23455781758448
3	3	115.928361003685	134.021490958062	124.810532636111	131.443138031239	126.104134370489	112.196110722856	130.322187033596	114.496007036738	124.571762312426	119.508768727123	119.748054743477	128.097061642972	131.024537858011	119.325155993659	116.932351889666	114.91559270283	128.405961211942	118.251282952577	132.094873932179	122.854044388968	134.633170882315	118.881486266489	119.20590740698	129.471961430938	126.415643194433	125.269988887985	112.592431577594	135.788411073273	122.840895914211	122.29414986415	126.908698710378	132.222429338408	112.614013865796	119.930275368325	114.729955704254	129.207635544885	119.371889890204	128.53548973457	125.995201624928	128.774744296246	115.284121439652	130.779541945788	116.091372224922	119.915017319834	129.155002237621	110.988583376804	127.446649737734	127.238650692193
4	4	5.54621975878793	15.1841711165464	22.5711531501207	24.785425197898	16.8534396125389	14.5340138895413	12.2325300163098	18.2724253981781	2.25865721060211	4.18477840852536	7.44103465951625	20.6545980194021	4.41420326918851	2.0998528281465	26.2579485369422	1.723419506696	15.5018999869447	1.32806716882392	5.19402140359032	2.6548874557661	5.0295149601271	28.0557167049152	22.2275646302272	4.48646857998644	23.952936016769	24.4834913468221	0.501699409264308	18.3658742657652	20.9701223328107	16.4936993388903	29.7679102166353	5.29370068308669	12.6254337454954	7.71895512546041	6.73229297702874	35.7602714397959	6.49392241219566	14.5999369097748	4.35058184095179	6.36788243505405	29.530786964863	19.9929303650192	2.65685783740372	19.9804425494651	6.11524336089374	6.33810809443511	7.62269861389673	24.1065725313215
5	5	4.56701169668575	21.0086588589408	3.23025877198763	17.475237107985	9.8421977928389	12.2239121202328	1.22891921451073	13.3566285608478	1.79283822422467	6.3407509843054	14.8300180908645	10.6073550711654	6.07121441356533	3.21031003528365	4.39896269246036	6.77589846356623	5.07651080577629	14.8378466604786	15.0219603875977	1.00742409722279	7.93876706204212	5.35109142107709	11.6112185694163	5.10027729142359	6.8621577497204	4.66503266948816	6.17016530580056	4.2907446236104	4.52179133911412	2.47649153508539	3.86477489342359	6.24524023491305	7.44863822024392	11.9646683856348	11.1439597368606	15.28565976327	1.35287101439129	9.6852272555626	8.18278852967751	1.58028330456443	19.6707524043592	1.69153334266014	8.28159933358523	13.7877492267566	18.0449230347531	10.2365064234703	3.27432168751421	6.49891728743312
6	6	505.208589698211	509.961755409568	509.257474856874	538.541499858209	520.097386147409	540.778386683521	509.074054121793	504.989344511707	508.744992778562	493.184824774511	494.369239432135	495.10473653773	472.951579409607	473.849739357548	474.018139584714	455.675238795549	455.324481533032	455.784253119545	443.22416367892	429.265943834777	442.263009521881	413.839050671931	420.724422483181	421.516235874961	410.444563421611	390.86121203897	393.470319654263	388.339197577605	386.01815063171	384.94256256034	364.718665025878	362.555367505979	368.556425444834	355.197029753436	361.841713358277	349.145745466082	333.712991669538	328.650783424988	301.918440959509	321.189436372534	338.132410464943	329.655038298094	303.021519731286	299.543197707558	296.116622882207	276.471240953317	293.659192727499	287.947436109398
7	7	154.742733624863	160.175121639172	157.010766363563	138.084930386407	187.015265600198	152.713416790196	158.661712931561	155.777247647698	133.251008623507	123.871843214481	131.214265341381	126.19725566864	111.062331060496	106.880172055669	110.531052295188	76.2570725437883	87.9536502888848	93.7529628078538	68.1576112021665	65.1457858374935	56.2338846064084	37.1016147270635	40.9146789723165	41.1171727523006	22.0651044624582	14.8848883287286	22.4096958944838	10.0191085562412	19.5256105387888	18.7642417543365	4.49529892098477	5.34191879848001	7.37668177625524	12.8332045049027	9.65931730899856	4.2679676740146	0.78597984306133	14.2824306185316	21.0017097685553	33.1749386924516	35.2924430446258	32.51235099605	49.2447022005798	50.2704867954201	52.3277000944971	77.0400170160443	76.3486060739623	75.316894719282
8	8	14.182881837742	17.2735804116586	13.0055698673976	12.2790286004089	7.82117781051472	5.83152231593712	13.9586272392958	10.8288088116414	23.3793194827465	16.7434840240812	6.95491108446197	3.11091299949628	18.0732640903023	19.9687691776736	5.20874640642181	3.74037152338751	13.9272936624595	22.2967067385289	6.30471947299233	12.6241076285097	19.4516108432177	21.3915582885063	25.0476640234976	2.22732178968676	20.6876403269685	11.9469923595454	11.2453842364228	5.91533423659421	11.0108604497705	18.2345934656499	21.5854209479477	14.259651910913	15.7849241176763	25.8462265532318	2.09362135307186	8.39249844675263	13.2015244414079	0.767390934649965	31.4151855498387	8.96027987385855	10.8919382690174	11.7037353101341	11.5032077896335	12.2635905012556	13.93264243825	10.6887707101892	13.9289802687197	7.72888687008613
9	9	101.624355757984	94.7448173465117	102.906410411723	135.567567252588	137.569776641276	142.948215952319	186.086057227778	163.782638690663	167.513374417707	217.105343067029	210.966665209451	202.976843983497	214.469289413215	230.890419986995	226.455610364197	221.315608538197	226.372934586755	234.205730521775	234.307340554659	230.629822621463	230.832606092244	239.835917781924	223.092345080652	226.63843543538	209.556368498984	208.181442890783	213.557501135572	204.070635101221	199.295392246697	197.619075128532	169.635799736601	178.953440384843	182.688743053174	168.861031310263	156.51463043158	155.687626754613	171.954044005574	146.762264632703	126.179403477225	126.033825163971	131.479836824316	127.157551835678	143.000377225481	128.849959030181	109.674268039209	123.370472868027	105.999177813113	104.083158037004
10	10	11.3202291498242	6.37305995016037	3.62836351415828	3.73192883942778	3.51797011887296	1.41612325101069	5.54017865579484	0.384725779225133	1.6201106195456	4.9965791703789	1.64112526669066	0.011514658965192	1.2996803670496	3.259926992054	10.5637641574956	0.826656599235198	3.40048816233469	0.813081316428857	2.2918976165798	3.60015291185703	5.75376661193496	3.65315929818661	2.53501591415199	0.936892819560664	0.0620897400651932	5.1785550315523	7.14293186893328	2.74797109622848	1.76081955051355	5.29506786632872	5.1674118050301	0.868169691506007	8.50520978817681	6.5641006913458	0.158034162698996	2.39386346676485	7.82256206614371	1.7992351045433	1.22913794597479	12.3678218233117	11.0890062439035	2.66866552150085	6.16295843756311	2.88181955896098	7.15505293281172	8.29484455607774	6.96394124726774	6.35209002406378
11	11	29.8200867440434	12.1288132880315	18.6004682625783	13.835513017308	35.1506240206482	31.2088143194202	45.6540313471867	9.66111329735148	6.85783246876865	13.8589679116439	34.4549927233623	2.97794232739787	11.4949950952325	34.4910827529916	6.20025631370194	4.94946559062604	41.1326359848334	8.42738806647009	39.1429788898164	17.5437156399483	36.3493283514263	49.7109746983091	15.2411677980327	19.976914909493	40.5897379712827	42.0936847145061	9.45586840845129	29.1701547503926	14.1053417651856	17.2714699329565	17.9994020843353	15.1880332274415	0.544525842023667	8.45244599816879	26.1380540128328	49.0954573834502	34.9601274811956	15.5559137683642	22.6790240124164	7.66102438158724	25.9195789527915	24.6737239712612	61.7411809037284	51.8095184358605	36.2845850231871	41.9269110934697	1.8788658334749	8.78757649536366
12	12	22.256578733838	2.69258780587692	0.357171612086347	12.3353217985212	9.88263892367829	13.7710117302864	2.31559941795844	17.9036604851539	23.6107573033026	12.8203512203924	1.88231634419719	24.530983269761	7.17630808527568	0.411783165941034	3.28648871314489	8.31980869161847	3.28904485770942	16.8876668692048	0.000607627348057527	25.799898059633	7.94055400066987	7.11224891093679	9.1814291682955	30.7699663036963	2.61617155167576	10.9151449232621	9.77964697717457	3.22719511965886	1.99268421760895	1.76682553277081	18.2011593341266	18.6005490084282	14.2380683458898	3.73091489560143	30.7287486440355	35.4532224418842	11.9642422629612	14.3288258473354	4.09119722906491	18.7080662506469	8.50283505558641	4.3323790104259	3.53017329725699	2.06917720900357	2.84320834342887	20.191067431079	30.9592934789843	8.67670729637203
13	13	29.1558001088834	57.8279709479913	31.5042507016756	26.9355331141523	33.3492039638909	49.2740834752065	43.1242489914482	41.1135811708166	38.7713189795708	52.0435481815596	33.4855976857011	35.5027118358411	18.8155614252171	53.1410725758502	18.8523575370894	61.8711913022205	66.5980788458038	29.4003842126106	51.0787337813093	56.5073881514944	57.5421974610905	53.4297568724732	40.8419162752679	32.1488237492883	38.4575585478695	56.1217202212056	37.2506343366505	31.8690088070669	34.0516884280657	49.0630444781627	69.4182726254164	52.1379351222985	55.2983939587886	50.5957060724106	33.511903471818	44.3853941808896	41.8825562993532	24.1429750181993	62.6403792071715	56.4819534297466	27.1714065884584	36.9367838949773	38.9859871271102	33.689437736947	29.7630949546503	24.9792377083752	54.2635640479774	61.6942915613025
14	14	82.6122691771475	166.045951151285	179.530894091079	155.516641448003	156.774161268289	105.031262321716	119.03030857861	183.134986801493	174.289602363366	160.572624660656	170.026375338648	154.820717085542	149.393033316091	166.003226871991	131.779460403378	161.75613922257	138.660268607286	182.950580810199	170.563126028478	164.399574648843	140.116642417062	168.987806920103	179.074360066228	189.323671440078	135.697829963408	189.80210165578	148.179635346435	181.803518802814	190.194302739386	192.034591024317	128.557340633622	151.62360942346	143.028556447346	175.218633126118	146.427448082032	178.915989779913	158.709325587001	159.867596012921	137.388234270724	180.780820890767	149.024783848092	165.846908707966	177.41837295349	184.34694596176	147.0472869993	167.615772442418	173.196196285726	144.012898536993
15	15	154.379290719925	154.374235415146	154.378120348837	187.089879691016	188.130682155711	189.211016600777	221.218574931791	221.066623944547	221.188241980237	252.929731225211	252.920594851032	252.891871163338	281.323348722749	280.67638059349	280.629885045274	303.40164024599	303.477803749366	303.469490135638	319.10316908214	319.080513558825	319.058823731352	326.233768151498	327.269881047345	327.089126590681	326.08050232532	326.077846799975	326.076294907745	310.360930385602	330.212528644079	309.769326909233	300.238787450631	300.154044042901	300.216294875091	675.096272908051	664.850267758373	669.167353606702	248.927254262111	246.534999553615	248.119059438735	211.658491310735	210.763518322015	207.823825591359	181.878616523913	181.939056630766	181.968334811848	147.948610301579	149.429465852017	150.053294748892
16	16	58.6594367863725	55.5440744943113	62.4274132710635	46.2669854297061	52.2199942403468	61.5284815157713	63.9727060382441	56.9485474812928	55.5303677290304	64.6723834411779	63.4679912148074	64.6253477700422	58.9141964994853	59.4037582782089	52.5213707257152	74.2576481533245	46.0168499717339	51.6609947039603	55.9410534309324	55.4780928575592	53.2938473357936	51.3081993634076	57.5246012278428	57.6741155643027	54.2466059401618	59.8684000309026	63.1241590770647	66.521683127372	48.7666437900915	58.7715581355813	58.7421587720755	49.3499729696222	57.0757819361218	50.1637235498142	55.4396295339756	41.5356333384151	62.2079560901485	63.4001770756621	61.7280305636877	57.6180873459009	49.2423469277157	46.5811182405418	53.680023335751	58.3065825099346	60.2883150630997	62.6831647061693	48.7896711830216	53.669669203194
17	17	388.172533359345	383.57023953569	371.674786427447	381.003566287528	386.354201058983	390.690960201886	385.460990940495	372.770873355185	380.926569781925	382.992703315268	386.550992533984	377.767096845892	383.443450278393	392.484694133915	381.244683459383	381.957195258882	392.6576347561	386.346855838113	379.692338842339	384.789442414102	398.229699239009	375.229203445357	376.702796659058	380.099943542781	387.303923448828	397.013704051304	385.994768827999	376.669413488971	386.65504374275	387.908253207433	378.21911303976	392.981582815374	375.582765682794	378.664749328006	384.31325936343	376.035249570904	381.32802237939	376.708862149444	376.968133608557	380.987821981415	389.401121370489	383.869337769659	373.217617136208	391.93442288936	384.00388617954	390.003446652823	377.793674742417	371.892424479425
18	18	92.2636495841147	95.0495546670439	74.1832165166984	101.290912979351	94.3706721968515	96.8005028682837	79.8388153413336	98.7514833566337	74.1097440992013	94.2541828206716	87.9222348988853	92.3711322601347	94.0865828628717	86.6092390978694	77.6868466147805	71.8217018322111	79.6603078446744	85.1504168374601	71.1808339597358	89.7118105301675	100.700267700885	81.7454342545902	85.2857518971339	88.0982397101952	88.1311514446639	101.503090183754	87.6560456588305	87.6264551243365	96.4335752039076	88.9384396878312	80.8704739274638	83.011603181262	88.2029681528963	84.6398319476846	83.1539771855861	79.2159873722933	78.9290673315231	90.906850182231	81.5954905254942	77.4512599015188	96.2882257276609	89.6812645128623	82.9621338163247	94.5347051122164	87.8089462838462	65.9985964292658	75.5319919161751	99.8382776948652
19	19	5.15518576204621	2.92784099422746	5.73315583466433	4.5208123295765	3.34730335955999	4.48644314740439	2.7137150355431	4.47186147174417	3.61875168494449	4.17567872083553	4.40603624902462	4.20445799101241	3.32281121235401	4.37604136663321	3.82446029427253	1.73152487812386	4.29334467169452	3.40850230018042	3.37304847136068	3.0415760832692	3.48884952849887	3.21279461563971	3.79049638331965	4.68161907580336	3.21305781779818	3.73610653277269	3.74302735961004	4.49217751283008	5.31748339843428	4.44485465609176	3.8052198138182	4.18857768410322	4.6553672915904	3.24922524732256	4.72558510635755	5.24243651078972	3.7810791087363	4.40151319676473	4.56822672644771	4.27817105730686	5.27380077165363	4.40643469188461	3.93235021035807	3.67110552699495	3.80685078809318	3.31297320776628	4.31773333747814	4.06351607634552
20	20	80.4090657574469	87.5902283261252	76.8035896065443	73.6722251040533	81.0237048237175	83.3261454094888	78.5190841257188	75.5089971080609	92.0496608352724	104.241824445111	93.7856668072747	100.898050218846	75.0293783032282	96.5822257605243	62.3185999038355	89.1712744007823	88.1962663649623	66.9467108260118	97.5907332599169	65.5804589536281	58.3948803952727	57.7382609433064	89.1650378708243	74.96796532224	72.9398441215241	85.1592538171065	77.5498397684282	62.2375348813467	40.520827728913	106.165562761096	68.1760529569648	77.3114909512022	68.3264100285573	48.3649022558503	94.7282267131183	66.1765922746063	86.7648414658553	89.4251287239015	70.5569956208589	66.7709992315534	85.3742156651772	57.8896732519267	75.0007418092773	83.0655387817486	93.8016913779841	98.7781090329175	60.8581126297655	55.1603646280398
21	21	68.0176218441218	79.6581095154438	55.62574391474	85.0188186284979	86.6103673905046	53.6462545699006	74.9495999539965	80.8293249206892	69.5789564793067	68.4711982885546	38.3624407184594	62.285513172014	61.5779277253907	49.3086046611243	72.2128891310522	81.1528160633775	77.0923043358351	49.9234628458382	57.0020777100127	43.3918164955953	11.6809003782627	53.7550228312376	55.6621418587599	42.4761952836963	64.6366375243691	69.8312968622388	63.9109279412748	83.4193149862644	23.7362869417725	55.2276698481597	54.6499941255161	61.8887400686826	46.279193009337	78.5034174556539	55.9005216379497	59.3546467513604	39.3350507760012	51.6278058467247	35.5092419813438	81.8752652329873	81.9278942226859	64.6337970597697	75.5933034245827	62.860714800082	53.5982331335482	29.9266619859465	65.0905565902023	89.9661721326615
22	22	169.548540984675	170.230367705093	170.250572902317	160.302114683236	160.302424947745	160.305096712501	154.948383781967	154.966312983376	154.946266979303	154.405968426364	154.632304157565	154.58636086842	160.049516050218	159.647763969483	159.440001661369	168.571377159898	168.576386569532	168.579144947293	181.892557933597	181.733912856399	182.062372362721	204.605012712036	192.931743865633	201.345299199451	217.06604858769	217.06583670195	217.066212890134	236.69994094202	236.229777454732	235.962714927506	255.108335542598	255.1177045133	255.128112857856	270.586039762023	273.259656249453	271.869156529521	290.949905199598	286.224650208736	290.987976528222	290.735887730129	294.191823234369	296.842915775328	299.087438454336	301.628957570765	298.538058151678	301.670135539478	301.650880482116	301.565056698661
23	23	194.692440868897	194.664095715355	194.274071107689	208.195579770828	210.992051152002	208.095789883544	239.646691764712	239.482655217504	242.383666580936	276.58086395496	278.31773701911	274.303143408408	294.033331460027	300.222750429399	300.044152633521	301.371849720094	301.528708641175	301.928260933332	270.852481928677	270.799834019419	271.919370828787	217.434237389319	220.132306321071	218.637120553862	147.977659632002	160.642024757306	159.454132870417	117.610905987413	115.13420266889	114.77889639578	94.7897736010646	96.5627460854986	95.9653037046449	101.010789587829	97.9166973613585	104.934618828214	111.63862772227	111.59060559702	111.572598017213	123.49840063705	123.097070269014	123.091424425256	118.09175804984	116.31237095929	117.290192734262	94.2127308221016	94.18164552808	91.4764977852507
24	24	78.5003634561631	89.323153496833	76.7583838321076	55.4823081171639	76.8887907514646	83.9639074186521	67.9110393563366	35.2885905929381	55.0180752886357	75.127458063025	93.3000288686567	72.8610026364466	57.0804855328829	48.8649144097858	73.2214155563896	53.6437379676966	50.6404420147144	74.7658057986288	43.0755242226718	30.6714302888444	78.5779593713357	52.8736578108446	60.1760847745022	57.8909772297349	71.3484818529028	39.4609913157433	52.7193455345234	69.7556247434297	54.7759542887999	61.7998187128722	87.6679217927731	77.7504394012545	43.1064021584031	65.3146022268379	46.5145794951964	54.8321525284604	44.8140922269787	71.9731785541202	91.1967576525231	88.7551342184523	64.4817408469833	53.6240180514211	92.6203236132399	55.5362161595945	80.0814826862174	65.2079967474736	99.5350196843612	96.7645118774244
25	25	15.4548999913642	8.72976991291428	8.34444219747922	8.35014567844339	18.213205227238	6.93008900446549	33.1062941399138	22.0300343981808	13.5496828408544	16.7268810023493	7.46995342073554	13.5940678847685	28.8197217071848	22.4294617438752	13.8445515952359	4.41148615109766	9.26679256426667	4.62716765468415	6.45973600721384	10.4358695880069	12.3679650634026	27.557780757892	8.07727580450164	9.25692376520363	6.22410117204054	5.83805285458916	13.1990136593504	12.4664658722544	7.75038555333199	31.9267468125054	8.04356677285105	20.2981880144629	13.9163756358461	9.05141728638489	6.59536385929937	22.3281230610535	7.83301548760819	10.7609763184995	21.0363331786506	26.462694710138	8.42690257937202	12.6390179941314	29.7653678519124	22.5382316020744	7.83043799933535	3.55433583469012	13.0621382583937	16.9525649477648
26	26	4.959804471475	32.2076772698122	12.9531353594323	21.3814612819995	3.33509150417868	4.84819224062863	18.3081068930215	13.3123413813681	12.2993757205376	8.57820205255095	24.7319105456704	1.84818695467519	1.42077153683424	2.4018407302109	7.94484191361216	14.1838325736264	0.945598183341432	14.8413900414268	19.8904237381957	19.3688077363668	7.14670327240979	7.94224493129478	8.62763673577348	22.8061374675635	0.616677932858355	14.6226234454395	22.2759829325177	11.1093571737293	3.21372399703716	14.3488481758514	8.08711385748291	15.8779624364572	7.46384744018986	2.05875415731895	34.2028743098319	1.88333424832567	7.69171521903406	1.46113148564862	25.6548511493526	12.5923910776923	23.8365060014566	5.05222256423287	2.55668539872771	14.3829999637013	26.0945352429279	23.0938062157289	1.22719019905573	0.592194002588249
27	27	12.7053414547761	16.472487219634	10.0364943022829	13.8893898027689	24.9492600700584	22.7389170059384	22.0392357547211	38.6080970085533	6.76873096445953	10.8335541141624	31.5433302255226	50.9039727323395	1.67834977387308	7.09545408191615	40.3805747316256	4.15559685473501	30.2124447778681	20.7095691366268	30.5207063552037	17.1866256163516	17.4162927757986	4.41998477828627	39.864775772751	24.7045823331502	27.960464709057	11.0254226987448	3.01590945031818	22.0051240529437	26.2730739546574	61.7667671349776	20.6067411872261	19.080574281674	3.32506708556419	20.778650159705	19.5025357828949	19.5676485275758	39.6952808504779	44.1388491971228	41.4815683507535	32.8156234092528	14.3946857082007	20.9785893728266	3.60722720069658	33.6893287790056	15.503516078365	52.2728346487729	15.8813989009247	22.7918615128184
28	28	285.46376083204	276.571588055869	267.960853192962	258.702948472275	258.124824925381	258.311454924701	238.256210789924	247.198334499555	240.051515086123	231.403694297534	228.31238387774	227.716883146659	211.8819403967	210.362704335305	216.613140711291	193.563369712738	223.421749329394	199.520248773133	181.84536927434	182.032144550595	182.369265799964	167.433114532799	166.837261986157	172.671401484705	151.439435863738	150.604605985516	144.23288279101	153.893201140392	147.314175739898	146.541282084004	157.502040077131	134.991090938177	156.730098559826	143.628515677313	146.439457460395	143.077977399703	143.021230024765	143.241081564547	143.396410265214	149.980060744604	143.786366931982	152.911173214097	155.448703081888	151.676168360352	154.986907026365	158.201594146124	158.08792652769	158.63467755258
29	29	4.36863644800681	10.8872784563281	17.3608742040978	14.6122238907459	12.6947455703758	29.6473712640346	12.7214307487984	12.9953190442439	22.8432068796939	21.3652837861536	21.8263276597106	2.20276224739773	26.2303125522536	23.6349455935914	4.04524891556427	15.872645074735	20.2910533411241	21.7267585678613	13.8983655667183	28.863734067215	7.46333027589959	1.79315468960724	15.2651511606952	4.16446907453333	15.7245637323747	17.6547145539533	15.7327143661643	7.67858199734685	13.5874049024444	4.45703083956552	7.99506480222981	11.4639930422862	2.20458840739699	20.7302489941627	9.34136155959144	12.6129251453043	3.00305776299748	8.02595706331137	15.9894443206444	20.8947586867233	18.689657566693	9.13230430987885	11.8571431179039	8.26565711873977	15.1459498531767	16.8791842259217	6.35877155711453	9.28633816998777
30	30	11.7481425716682	33.1210415297586	12.7375733809524	23.7429566273698	8.68490641420666	20.9614893971003	1.09279862238811	10.1319308503187	20.3471679779022	0.0176111909591466	6.03634088793306	22.6272292089695	20.9339707774227	13.7171879002029	10.4085226941109	6.01588660143043	26.795637022632	35.9667973601283	23.0346191168053	18.2893047412599	6.35267671916859	28.5061648994607	34.4018082706004	59.293009420067	4.40805369659833	15.8716082044584	7.28315660137935	6.73469232315295	21.8962504099218	14.8249042202379	23.6115960997754	23.1035479152334	4.94080058421665	38.5133718305603	8.62369771669928	6.2704549944425	23.6056884155778	1.77228199471641	8.16860153940558	16.5791462160038	38.1104451302158	20.2871859031271	14.8654032267279	5.94780695390194	44.0430879611382	34.8425142802837	0.139843539774464	19.043363055747
31	31	115.217991667139	114.663193943229	134.360275812439	116.940496769421	101.631762332332	158.0057040565	109.6238927036	102.927995916513	139.827087644674	84.3152863608571	109.162634904799	141.989093056359	126.245288508547	127.792318896375	149.227024786776	102.552334160389	79.1778528348542	98.7616585372228	77.0166504709672	103.093137644876	127.696286448423	96.5561607047771	98.9757757251867	150.557667170208	89.3265310707771	113.399116366535	151.722896668597	101.047612805021	88.810569710467	215.592006564167	118.925494654329	104.226136172956	102.836933902318	114.811870038081	184.197007475603	99.7844739051527	116.831750584156	118.07545333703	141.058081367356	92.527723878635	116.601400374526	110.277766978553	83.188110754417	89.955688239872	101.17002582656	139.143658558402	168.13544220836	84.5505476489828
32	32	17.9530830222175	6.98886079542093	19.4555477199495	14.312579585163	10.7050391613564	5.93644844485952	17.2437953111185	18.1165025907867	5.93123626801282	9.23523571973587	21.6610000180624	13.4442745671811	8.31330290692753	8.87582031606609	6.88753390501946	31.1132101157531	1.59179542236222	26.5869098457533	18.4371323579999	7.18191123167269	23.4084467216688	23.1185885335189	0.998414799857631	24.3199252383516	14.7155488807422	17.8473889692102	17.4522718095242	9.49822235336241	8.14026456125746	1.3542992892288	20.5177858792796	15.3198109038175	4.37895096262413	7.19610166968848	6.01326150992977	19.9681062370244	9.42085804044692	16.3784997920937	0.407443661477885	5.12702290983539	13.1218546076063	2.85070307276707	2.2039370437221	18.864555061489	2.30400458566825	9.82401599282053	4.39343601337238	21.3427230911057
33	33	227.332363891864	227.443117055799	227.239633544923	233.553582798825	233.08094572281	233.529341751613	239.594023276238	239.659387383913	239.585826973477	245.796422751733	245.838964985235	245.857048253835	251.849284202181	253.160197234852	251.175914550657	254.895318773137	258.812991432997	254.612729067795	248.770336529109	246.305364406437	248.878519788452	243.795347153594	242.526198367571	242.594867637588	238.108688702382	240.421859230809	236.189493321369	229.122149192439	230.56340749484	230.297638182797	223.780175023712	224.064130560977	223.523477436794	223.935911980453	208.002792918318	238.442757447793	209.254142745444	210.634322086825	215.628710823489	203.935139124167	204.379019236037	204.465000448155	198.604497058436	198.73704833885	198.574637667903	192.482565662329	192.515143407918	192.530367065203
34	34	61.388934369403	69.2190388149489	59.6506257071488	73.8169390199556	60.3650737978218	69.258849688423	68.4955683657999	67.7668074195241	59.4678001771412	72.1801529249351	68.8311396793522	60.0038543056061	73.8080090348073	63.6144420990428	57.0469830917441	75.6217742212711	75.1634016411646	56.9835371587767	74.1855437235598	54.6667968872454	47.1303205950496	62.9447722892504	70.3961670254943	72.5288467069817	67.2877355449494	60.0438223294514	58.6021857545376	72.1167157603542	58.8042412617367	64.5168417007294	77.3971311269493	71.1532802348207	61.5257685725603	49.1185492707422	75.8642892346616	61.0576236093716	71.9215560076527	56.6350520095028	63.6536033766505	71.3932384374805	75.9192045041543	65.041546543971	74.8099129727618	47.5215030465265	71.2491410079179	74.7605772764844	58.9613441379516	62.7343818191041
35	35	30.5339361054699	17.2806020464948	6.61248997691205	11.9669952119415	32.5395286685043	10.1830049351923	29.4901327027943	0.806932430431477	5.4703118265371	15.2730992759463	9.01928084533336	24.346209410264	44.4268919931316	18.1590790130172	11.1723350552508	1.59746791221289	27.8582312339671	2.57155522778413	17.5902337519368	32.4183749007474	19.7210034690455	22.3938132831777	20.2111836068825	11.230434629748	7.23686811753823	4.66900699360157	16.2284578748234	3.54648755548261	3.60764158500607	16.7362910146354	13.530704919188	10.6785459437975	21.1628153670901	14.2986876590754	14.1537689981169	6.88380506445424	22.8779036923486	31.4343264954979	45.0725222226342	8.38185813667062	3.22347668496926	3.72395914191178	1.35470038225266	10.7459305954547	12.0335814651682	9.45079046556581	1.94314049397326	9.21670154976166
36	36	8.7472342229881	24.5618074471469	9.02992370224869	1.33122990894086	33.8901920362505	8.79401113409054	20.9532342368506	7.82370814115784	2.81744439106589	19.7431704629607	22.0138194142471	5.122711939789	7.73316333995625	28.4836778557467	7.62766329933562	24.2887977795125	17.2959027519615	1.82437474920328	11.8028715527137	4.29608107098005	7.2128314929787	18.7569212557181	21.5599291419705	5.81136173026004	7.13650448877901	9.0411737999696	8.93538073134121	3.13705391307496	15.558504479977	6.78623137737046	3.39186508081621	25.3075892220052	13.6365311429802	12.7905965337107	4.26687868234254	20.9937655324765	16.0127579105134	17.4865704386904	11.7956367256019	2.21743159947727	26.0802871894731	2.31597499724135	15.6580652150712	22.1043047191103	20.4039283552879	16.5315277353694	14.033274398638	2.85078377533377
37	37	17.4551854087246	5.13036480509393	0.644120936961482	10.5358461010819	53.9844965794802	17.8346520849577	14.961252214193	23.9177523046775	1.87647534215085	6.7091748569736	51.0789893531003	2.2827794620089	36.6203277714671	20.381556474046	19.2935310739328	9.44111627117374	6.0055591489333	23.8884702931697	4.49776702674633	22.0340932551681	26.7841184693198	1.70986785756412	1.58221623761783	4.84142348052863	26.2352386766795	6.46863697194761	0.764213385140518	0.194628847230524	21.0192012341649	13.6747753666059	0.590097251488737	26.5031586338765	47.1265808732382	51.3091979012239	27.2098419231675	33.0284581945227	38.1045392609516	3.16117332241977	18.1312690546016	20.4190003528534	4.1929647049004	4.57574214305094	17.082106509982	3.84511289933583	22.4054160423422	24.0330557820401	39.3664129188097	20.6029673053564
38	38	144.774735862777	165.435517290234	169.81097344552	138.76840527598	146.966757824464	140.332021934853	150.883551960678	162.945978292252	151.020326795403	128.36329142015	148.873079745823	151.786778804981	122.896701209014	134.317449856093	146.05789228137	162.71760739927	144.389554557584	166.260596227982	150.547291284395	149.978532206858	131.578940238833	148.810270735088	132.685598156375	167.071245639279	142.585676862291	167.606229988113	160.254165592135	138.60623657513	155.742650343297	137.748328609589	149.656572603854	141.954244034457	158.096501545552	142.330149370436	147.197530910247	143.183717931968	163.877633423999	159.366005877185	147.447229552974	154.997903815954	160.481826047866	146.024546441931	151.918149461955	147.146975265987	146.889377899964	160.373365120191	138.418600928504	152.981547216363
39	39	43.8080738547615	6.32809016973051	32.6357170628593	35.7060472953558	17.7162809267449	2.14334852279352	19.1380806838426	13.823163713509	4.40815682252937	7.50927440150113	13.1313539061857	19.3279306324401	1.9463181802617	8.82188650213699	10.3957334885196	7.76005416016686	10.0639241268698	11.2033707069039	26.9283550591574	52.8539025973956	15.9096321532301	37.5238474526895	31.7039570160636	6.32981369671771	2.73811152526393	11.0626600162584	13.1098428431774	8.27345543942468	33.6370815272996	28.4216991398507	3.34698639369493	10.6451677090862	1.18806310543206	11.7748752550459	31.8727542429284	16.9461238229051	1.95742694304124	5.14273561751953	10.3880070662338	9.90339770707345	15.0608354455786	29.0106182015251	34.2887116954505	5.58506848702245	26.3419258995223	43.9055050852268	14.7828225781363	16.546225480954
40	40	65.0380748458992	64.9529304440205	64.8983970132666	81.1948782565827	80.0317650802002	81.4851541337002	95.8316223274697	91.8848664950487	88.3391539345699	98.6758461957109	109.079040339354	102.0116412501	110.035884325521	110.037696205331	110.036823821243	113.262791997377	113.263671922332	113.268134973926	113.677104024571	113.690223939822	113.680809354801	106.41831291422	112.066847050587	112.072662252576	107.216230145216	107.478139114399	107.116249160478	102.958552635625	102.980234473252	103.071075203159	95.6934748333805	96.6031722509808	96.0838910520362	86.407070665497	87.1971012807879	88.1287317205967	84.8062582155955	85.1601298585818	85.0558579911374	77.3443628997493	81.4929989012864	82.4010642174973	74.4275265042963	80.9513440877261	73.9417956857131	71.1063830564239	71.1290339821715	71.1212073244893
41	41	251.37323053762	267.236223176957	257.568151213825	265.358191259701	264.556363324993	276.102646975805	261.115752815796	255.275929857584	262.11134672558	242.717308480357	263.658378895956	252.525554930971	247.889708820666	256.24262324043	257.298264758216	265.022751342463	243.098326170874	269.32375712528	253.987124658626	257.967292883234	247.423607776085	258.250803761092	256.708862304305	262.900280768046	265.945942460077	242.50325355715	252.752682180111	257.204061662909	261.236673123736	271.879999719034	262.481306106892	250.055446975749	240.214324172439	250.962126916066	264.481598123145	255.978274206602	252.406542485312	258.931208701362	257.380937411992	256.054203215245	254.367243642019	253.420839387648	247.445460860985	252.252374259713	254.84706350525	258.320464698993	264.468788097647	253.627274532346
42	42	34.4010676984849	25.8057214964982	10.7092719436702	0.265593881926577	12.8441195011255	18.0412576915075	2.49233168478802	4.3744879796012	9.71520352577739	31.0345153894531	53.0590789032269	8.26083520915071	6.61900964698727	27.4029793874218	14.8321565520264	11.8330364149451	11.5505784068667	18.9561489565949	9.24907915609327	3.7018679820797	14.2202221237104	4.44061000431526	10.934508558131	11.1060354271063	4.25088650491674	29.7940250038775	0.262622590286442	8.01467328530709	17.3598908430622	17.4317557143897	11.9718978474597	35.3779591596159	0.852783441825471	1.05827329285806	50.9488401910845	0.499749846278192	36.1690347305919	3.91002618154854	19.0464730925128	7.56161296672315	6.36694407766301	20.8823215017817	14.7677494758646	2.92945098153049	8.62418188485216	11.1672421298637	16.4546853963169	29.6160816002468
43	43	231.240684483665	226.989614360663	213.733517718463	227.215437494809	209.250029788171	234.058310593616	219.621880185412	221.198537132121	223.76950182614	204.915914969532	217.515215366893	215.35096058707	195.637429514799	190.822136964981	197.526859739352	162.148919430772	163.681523048093	163.617155445943	154.509883638216	149.674834530299	147.531364212023	121.229650984978	130.611745515643	127.031219694997	103.199614666034	104.583903508663	102.616404008251	80.6927775928352	87.9873538894225	86.4322566349887	52.8360990947098	58.594293403005	122.84508625784	54.0210991599431	47.2916169346432	49.4826941324541	40.2748232093645	39.7057022233006	67.5481938412725	43.1293306650017	60.923098234896	48.8201017363783	51.4431915430601	74.2220536643406	21.6982522170046	64.579439396952	54.6250281841724	72.7392066790997
44	44	1.8367617970883	9.50171113132467	30.837907172847	6.05769215414128	25.2416764087762	10.0968270062501	1.95916004859805	4.91012147474112	13.0454459835489	9.22178707791054	22.253128336531	18.4113075320329	41.8924865421232	6.37718905681035	9.80459572479123	16.2816658299735	26.1037068636055	17.2506160282169	3.27023035907818	19.4970396892926	11.8378865538361	6.91202371830513	31.6143059766023	2.71521716552179	3.10538930867329	15.9598236161292	41.74274639808	28.2816021883325	3.5431665365796	11.8795875628148	23.9712973605246	8.06917278477111	8.22365587134631	19.0437273130401	33.8523926939496	8.53858909767484	10.8415437248779	51.5958812724526	16.1511383055296	43.6986117695615	14.5275432066196	5.59624359876537	10.7956869294974	2.29509968864847	13.0784113392599	10.8004255162583	6.71188348256615	43.2289228377544
45	45	246.250161272951	240.102297670951	240.394035840407	237.398362698086	207.018785251264	219.234508574745	222.632082363072	248.697665444763	247.438090044374	233.527968524774	229.539900318797	233.448929494089	236.595544007642	211.244330468191	237.777746175684	240.212124631852	220.442000075161	253.298843230679	228.118498757113	250.026901886141	233.990822360912	239.499210062967	223.964490733542	231.182663997162	240.631178088651	249.664312979793	243.912304544381	231.8510888713	243.904160872144	240.929990520915	241.213309254006	235.999286882317	236.66372058975	245.802696670779	224.237863619238	222.258156966551	230.12059294626	234.438486168623	214.436074161265	219.524848023236	228.670847930941	235.762263215525	221.091535699826	221.656548447899	241.258881478687	223.348208921608	217.031968064953	243.346843589675
46	46	92.0201250385583	103.423483421603	111.988482555674	111.381819738973	109.88286609401	90.178802767813	103.438692300669	114.966099915345	102.55713640861	103.275547151955	110.071180554741	88.056243496661	92.5671205829866	119.737304710009	103.05401208893	127.470313140227	89.1436515520124	101.695847870652	96.1316511611173	95.7036175903969	109.698009825547	86.8790528176141	116.09790863536	115.685384073344	93.4393285350678	98.5855903241063	98.2205422421639	105.3177666889	85.2935448653037	96.6976326443482	89.2076086004006	105.077366704961	95.5605121243067	108.706921566441	77.9521422885346	103.773443332458	99.7044611281105	94.8907137053775	99.259567970639	121.204855569742	85.2594645023979	107.679383008556	97.2212010730018	102.726912348587	110.371033491867	94.8879698147369	101.298071016983	98.2712480706444
47	47	20.6840769766421	51.6622279406009	54.2318856888353	81.1874770578841	3.60934417955708	28.4150827890603	37.7981324116468	68.271768451547	82.9498056585033	67.8155822574873	24.1585086621161	44.2675096756389	110.274916429384	48.686207448609	22.0008968562763	65.1432639459371	42.3268235606807	32.548134936799	76.4857597984693	88.748029588012	8.96197304702696	46.1379371965532	48.4672153273367	37.9082940155651	30.9742335025513	76.9254998865047	67.6901542385787	19.762771528068	24.2349849468449	48.3689055793028	53.8734852927523	25.5760563918552	43.1977540159331	23.2764163662577	65.3902320007555	60.3607225746069	62.7646758254565	58.9662555387049	72.9696300301313	54.5381624418312	67.4665471238422	39.8408303107397	83.4794650744769	99.2912979989117	44.4693863590283	43.0953886643243	87.6469936608804	78.5384617562713
48	48	28.2491606874792	45.8929460551121	16.849952894999	25.1951402392845	31.1932542139959	33.6975180314287	49.7741975113082	26.5017418921833	28.0463646532546	19.5343461641868	27.2790049767416	19.6767196658088	33.5736533403838	36.5927193791746	40.0112779704149	31.2015852183527	55.9370505501229	32.1280583954564	37.8616103555361	37.6813651570942	44.9601294529268	10.036612732578	39.5739942980196	46.2232385013813	43.8218338205958	27.0225388142561	33.3608785517843	3.8591896003231	33.8487347894177	20.7053636406498	25.9188611608793	1.65307623844568	31.7121425982449	23.5800247994445	41.3980088176861	31.2908577517317	13.8591457020616	21.086373028123	38.8026519361928	25.4246217442453	41.4319169286908	13.4216480251547	51.8261663857483	19.6003476215042	37.2453553779551	6.55005910079044	22.7958373239827	27.8678412541932
49	49	247.912914887877	251.412184139674	250.38861191479	278.962011908515	275.792388154207	274.528174255826	277.676420640774	284.382224565249	276.40097297307	252.954433830993	254.357498390781	251.779278218016	210.339814907134	205.693901225794	205.498975414657	151.492615655332	155.977709404318	157.132851451593	113.374816877525	114.252693297881	117.421632175283	95.5197713958265	95.4112312866491	95.0893929994832	88.094605689338	105.617444792283	109.276222687451	111.742273277903	111.28838474239	111.16922114703	121.883549756741	116.661330652413	122.5674488619	105.723315655307	117.247474294427	103.662665683406	87.7536143686917	87.7631339415082	87.7226186704636	51.0027427664059	46.0513549650561	37.9338909434563	28.1937069642245	27.8816083043001	28.3904177641844	28.4836688184964	32.0379536886307	20.5290666633291
50	50	27.8893093096446	0.144323933992753	7.75709628775486	19.346277103817	10.9150457000809	19.5950608438955	6.71158641813218	4.09119747289312	21.952523898798	9.88871885189955	18.0040305672247	22.1893214817645	7.82168111848778	6.22970648059276	11.282571269976	25.2394180962466	8.30122697307054	18.3332528379806	7.47407895079355	11.350901742153	7.80693257608253	6.85653039193321	15.2855972477885	6.95636079701695	13.1558307740116	9.89314199613175	27.7639486285997	8.8976940471643	21.1754768885027	6.93272243470019	21.9083336323397	10.1990601282341	6.32967756354043	8.50447930777433	15.7481624951454	16.7789185443278	5.75634567000346	0.477624339336517	3.26070168736086	16.823539680344	20.1413740612491	13.5097885306374	1.19995206625365	9.22190160460277	13.1624695238863	10.5887148584375	19.9238700720309	19.8719709066785
51	51	13.4858604984294	22.9848546465098	9.14150625882602	2.5857872801563	4.69372810823814	12.6154307068973	9.5194958500965	14.863100893747	10.6982787757409	12.7250640961013	24.1219206480934	16.5745262041753	1.07208256230548	7.76933252326605	10.6528404876964	18.2925646571583	14.6141553399073	25.2786670080229	4.64532772705411	9.29652253585774	1.45758201775719	1.60818051941511	12.1951229664107	11.2081987416716	15.5526390808395	6.31955429051659	16.620666671855	9.95188738358886	11.1134735429681	13.1698184192441	3.80387555977944	25.4517328658359	4.53561978420834	11.6496027877074	17.4213175781767	1.14767416855671	3.6785087818304	6.30477857628288	28.1024179826099	4.07174360854703	2.37701747526913	3.66895790107677	5.59828166071281	27.0246352828377	3.82366936549019	11.2156609461751	25.2756154226493	19.3990177044925
52	52	8.20820816367029	55.075720430222	33.2752390017686	26.3286802365901	45.6147185270391	9.52757433782845	16.7237938691844	0.977090617693349	33.3431208877144	57.8927719853975	16.7920059166047	0.553425792375833	44.9040938805548	9.40814928242781	22.5387928143253	9.80728111269384	30.0769883979037	83.6999164873274	38.9809201372656	80.3722451387442	54.205815214692	59.181252659625	44.9342887484669	53.8975621090835	12.6431510681072	37.7885804091159	36.2118495761492	78.2822825662214	76.7916818948438	7.34211255911988	15.0121335068783	8.97326283107694	66.8001104633299	6.60817503418311	34.0443732255693	23.9069332524067	60.3778836809245	45.2612640090659	35.0241648859813	12.4377239842752	36.6302719342652	37.5081119340673	23.1756576563002	2.84493536861444	72.2646765937703	30.1739069032718	41.0423722182758	39.9777925910073
53	53	3.14208555668806	21.6756703730304	13.2965954999245	3.87652488768628	14.4621910795693	5.47565027031969	11.0160382208339	1.64892832933362	13.7527206306684	0.0582639810167146	12.0351922132558	0.90528091896859	6.03298495460747	17.6942101486041	18.7762677325604	6.50412040033091	7.63869951219657	15.7222497683413	0.154623435078814	5.48577771006545	0.750730557405253	1.76306102205858	10.9272761233164	14.956515537187	4.9723579571958	1.41776761410318	5.54168052993946	3.14094341040878	7.99825317884849	17.6113538427436	6.06004624142401	0.0681139853738256	21.6668816502748	12.634019092899	4.38699982096949	26.758284651823	14.7696709879635	8.91906836685293	7.63646680903407	0.29589703989484	8.15229229440909	7.62882407479348	9.72317652553013	0.196311068329978	12.5764469162496	4.85373217183407	10.1256885059293	5.96490587155766
54	54	2.54731087337512	4.58127664061505	3.54058506261561	7.82692716654656	8.92312539256873	16.2759768699602	9.48430725675846	0.448651137461209	3.11422079715134	7.50524344295456	10.7849627750208	8.16762781765295	2.61824211475578	6.02648366393667	10.0900809503365	9.0850535265097	14.5183518007777	3.24982569360455	6.22706925755026	10.5291396354705	17.3059322894785	0.0884347060497744	13.0082085030894	13.1013685180097	3.11633893392554	1.54250206138237	10.3178421313393	3.52580924502552	12.7152862021489	7.06874223513992	10.450660153177	12.0000623603741	10.4636077760291	1.93249153166584	0.00163708484542957	5.45404255304769	0.438417492235449	6.6879043717872	9.69317842928137	1.19165199020145	12.4756703359339	10.5630756602646	11.4815469582973	6.59223615328158	11.0018508927311	0.532807349413772	6.59927770880306	16.5925149324034
55	55	5.27881033919741	19.2195553414672	43.4972817428821	43.1282094145973	19.9591179190972	25.1303705802844	8.08537243888128	31.9450455528079	42.8153897736456	8.04029303430115	3.1143079399093	6.16988625399781	29.6603076726647	30.3935138488012	38.4155693384004	23.1781371197186	53.9938636127747	34.0993235192472	4.83990690913831	44.2645333843931	3.17719072345895	54.5280140338401	18.3242626493243	15.144365445352	61.2546395752229	27.2553293348464	13.4937012630592	37.5357701298825	55.5663604090141	42.9194759749011	10.3676630574262	12.4676106186102	40.5333653511009	5.01928967108879	6.80813699046577	6.39624097935399	14.8450997681185	3.23825356486589	32.9257795411361	4.11988033856586	28.599838186824	15.6395251507665	24.9096921475043	13.4708764644032	11.8052331898193	26.9895886941253	34.213713752581	14.4774308183264
56	56	5.34639846393584	12.0765404276405	23.1134749380309	3.77161369654799	5.31614157136214	6.79718805034906	0.364119613202444	3.37185152930341	0.017056571516805	10.1617156108478	3.75216987081139	17.982391018915	6.60921844244787	14.7732697756968	28.4654257201562	3.28755388303685	0.0370082046899894	31.2840100670211	5.75411121300749	16.0954725664339	0.143085262530636	1.6536026349469	0.223613978119296	1.6089051318404	16.3521497245931	14.8310476928558	8.2214231433645	0.447062272599981	15.6408747387202	2.2741486795878	14.0682202616461	10.1610632747489	3.63048859063402	8.36373080303877	1.89960726777734	5.60239200660877	12.7220500995256	2.82655810105666	1.27093418235431	16.8805371220625	6.31098422186019	6.14623913288564	30.6386501196001	10.4381339521403	17.3896592023796	0.242063242641134	0.752205200126459	15.0232379723989
57	57	47.5044060173584	18.312292334149	20.8656341704973	12.0195082510661	24.4356574595176	23.9929202540827	8.48348203396553	30.6755708305815	18.9989967480982	33.3994780091842	16.944887606242	2.86094307676592	22.6056090741554	31.3739099004705	43.1712181031261	41.2010353122945	3.29111574148324	25.8518622003534	37.9913838256815	15.8459403411545	55.2521807717163	19.0752907658658	39.964097247299	37.6390354260917	0.879158444157266	26.9042612812954	23.1871142628047	16.3905925731989	16.2869887978918	13.8196009398294	22.8675995339073	19.7591179266094	37.2295032400093	22.1696530025701	42.3063413731355	42.3567314987891	32.3199675698896	10.9806861027135	34.674789453748	49.8368085788742	12.3457145324934	63.7647963624676	8.11351648493335	11.0255175299283	41.5892605447237	54.3638294048248	12.6582846404917	8.41655949241936
58	58	77.7147231899015	77.5148647131245	77.6169482661816	97.979917199785	100.191042235798	97.7274178539025	111.448832819466	111.856974014061	111.497604338873	124.391735759884	124.27756952844	124.42815660432	133.96478433468	133.989667741682	133.980302952322	137.553906230461	139.051582058116	134.650256257831	138.63923509097	144.045664902668	139.594985919187	139.271305100704	139.2778968016	139.269115625594	133.96940817065	130.012890097155	133.309931522323	125.817915900917	120.026920198238	132.540127811102	115.368190407018	115.03779491408	114.788507839258	103.194607437427	103.195899273649	103.175895800772	93.0095345771305	90.1889049814399	91.7135859781478	81.1715403515348	81.1623238339768	81.1554999462245	72.0112126969812	72.6443948317878	70.2631564062798	63.1191103992054	64.9276471870954	65.6778969371344
59	59	11.8982298554308	2.73136482535782	20.3568401880539	9.75462704616823	12.5719974840005	1.48803440311717	16.6862061176423	51.7680795451527	20.0291845451435	14.5801405846034	45.1721976138344	4.05980484130834	9.41138123083935	4.93489964208882	4.41119371041737	11.8086991592533	25.9024510760786	27.4139494651696	30.9992554109994	11.6562884544938	0.164754575535948	23.2182692855337	10.6314965713242	26.4230861299845	28.5295229255736	26.2542249417423	20.7863151842143	28.9928480485686	38.3743799751131	40.5953932081415	3.39329873197998	8.39761747106472	24.0654760889771	41.5217866641278	54.4194916479915	6.30604842837003	24.6296824334298	1.36483879050086	11.186289161666	49.9949563773138	25.5288394483619	2.71805915692789	11.8751555434966	4.65478998892268	10.796587624472	11.8515418680387	47.5451708886026	48.2264353244066
60	60	17.5949411325855	17.3781232532881	17.5417606329114	22.2090558561379	19.7562633855595	21.4168606143652	22.0090901590207	21.6610102070665	21.3835330264051	25.4666355207888	25.4754000352193	24.7489189477383	26.5147664533444	26.6993241294521	27.0769686857408	23.7186634164281	27.4913421882782	32.5036134726957	28.0823165345088	27.5711560701639	27.737310740829	26.9646765237397	27.2618710056077	26.860672007834	24.9524096012181	26.3544762085907	27.7155916331782	24.6020751677811	24.6030775555699	24.6018654754373	23.3439784045932	22.7692172057006	23.660513949093	21.8457550521816	22.2799237487875	21.4914914100194	19.3110212102118	19.303870159987	19.3037054151044	17.8754205856208	19.350973714145	17.2520163674233	17.4538888922624	16.5215371028493	16.4125815328257	16.3504326226824	16.3443216437059	16.3471914467702
61	61	24.4427980768758	13.713995084242	0.898350628194152	3.89652260796809	2.43555533784549	14.1053169909062	8.62054208131524	22.1995616988037	35.6054190109566	7.04389538072013	22.0683310944568	24.4599759119176	4.30748944088459	10.4115199221644	4.92807347066245	7.55478267791348	4.97575022305926	5.42119942570116	4.00119296783813	1.64336643316132	2.37637423081292	8.68688038102851	5.01579024232605	4.68248905120458	8.05540325936578	7.51159702698372	10.5912541060132	16.0868103886437	10.7574633362911	5.91711335443359	2.47275598049034	18.062575493351	6.26318965559139	14.1454581942941	0.175994327445569	0.742572507864439	21.3382637347815	14.7483294006873	20.4644946008226	7.48122867724841	8.34914567749721	14.4292053340919	35.3745375541566	17.8184683427821	10.9611873429113	11.0160207783437	23.7772718752454	8.08938194048596
62	62	34.0529224230208	40.1941093589708	40.9673417326305	39.931625614032	36.5838421049773	42.4739575037001	34.6474413368648	41.78275260548	32.7917205089729	31.1944394735331	31.219095220846	31.2322552241162	25.6031172631	29.874308845881	27.9603137475823	24.3088601771587	24.4545264471941	24.4386288094169	31.2418252985339	14.0376160619054	10.7652765899924	17.4254096785429	20.7040416957637	12.7006707380737	13.8852025540133	14.6582153212563	15.2310494833008	2.23589166896458	21.8778612409124	22.8893311639986	3.37953553691567	6.86234762900446	3.22805611301853	4.13066838151189	4.21232809690604	4.11745743717117	9.6078567189525	0.719081967128108	4.38459149337426	4.76153707466305	4.21099014751583	3.73458203746155	10.9616897657131	10.1685676689472	0.536151979108272	4.7019038878861	8.46836372836154	14.2515244692792
63	63	8.10864724436333	12.1482525450056	46.3569225061919	28.2486574469414	26.9255926889057	16.34851188438	18.7098432168643	14.4034382943855	3.72537553662615	17.6252731901703	3.65429001540925	28.2392116154421	2.26651686015163	8.21701297146589	21.6279636059279	12.9458282306273	8.10738320073718	7.57245269227476	18.2406774095436	6.44332856387262	5.41517698691982	0.90416792940567	1.88128168369279	18.4534785841441	1.30244586519046	10.3722429371928	1.32293306006829	24.6821747705752	8.54336118782814	5.84709098342526	8.64139715362876	10.3917157800397	13.5111801292289	46.4818770388718	28.567215805539	7.96013925806397	4.75341470286514	12.8786572059032	4.03901367130363	25.4105127568936	5.566622055534	5.21988478165027	20.5475616902775	2.46366632740232	16.8063831838142	6.52711316410391	31.897755970793	10.8130268625175
64	64	81.7867512570399	99.8442489501212	88.055577669072	112.560286630977	89.7485844783857	124.859483004186	123.413244644079	97.1299601534654	104.555630875084	75.9808686805348	98.322100021871	87.7915491554675	90.9331943636283	102.02384058946	85.2569285892272	100.054517654238	88.0581163783012	85.2367357923903	79.6013830732012	91.5330650975372	130.373343275675	86.9319644656008	114.60167768384	100.334458951539	104.978190315218	102.77748476479	83.2989813372881	100.441537898509	101.758755723828	96.6930802323148	120.571989136515	116.065540537596	105.339911911947	104.974633250621	96.3027563832041	93.7693844901401	73.4330202504566	115.452631268781	86.5550964744424	94.3791666018763	99.6272431423369	98.8079572062308	119.661926470905	102.58569154591	115.980504469048	142.174156824548	102.564863731046	107.428362115422
65	65	10.833336722108	11.7141315809152	14.4449272870825	14.6160372412458	8.18655090589986	3.25907682245602	25.0943396050064	12.4123805857787	3.96300566091881	13.8847872425604	11.4598791279812	6.78066339545311	2.55418340881054	0.160274291873408	0.475664603914523	6.48902046064839	7.3645132350611	15.1044073677745	6.66730907178507	1.85782872225252	1.69606713210286	11.789713590265	31.0624930803906	1.45105600147812	2.67751903337786	6.61974323658066	1.08776576992617	9.87470611354528	10.7993100782726	9.54924725851902	13.4562949678738	30.1909221235843	12.5046456831969	5.68295477784454	3.65620989548485	27.6147551224344	21.3210441285514	12.563757113951	9.85687414999862	6.64890045986451	8.23952093215857	19.3830431443981	2.67605070883871	13.8759098512061	25.7334413134475	11.1512675120231	12.7621864421338	18.8086787187606
66	66	81.5630123606338	67.8554140389104	56.839795300683	76.0906334814929	94.6628736874977	84.9448669824766	84.1745929617083	76.9093379133971	28.7779437185694	63.795109120601	85.1405418082582	50.2036002493087	77.5798964241061	77.9451717731398	73.1871770208124	75.5142513869408	60.6728537484121	76.5424270232416	65.9915971067557	83.0021828288422	39.3054424382832	118.734022760489	79.0656754675375	57.6845348242705	85.4668819471117	72.7204342915404	88.5128603605437	39.6922617251618	83.67423517003	77.588341313155	68.2016692778764	57.0350377866261	69.6167334491921	46.7254614584122	80.9136880607009	71.9180499237149	46.4841558213857	58.9738762365169	57.9305069782228	74.360697812234	52.147917110673	46.6668089061489	43.7078111385567	84.3434063804488	51.7040575807445	107.714099313571	54.4813481123029	43.2359101579546
67	67	135.620529269869	139.729725859828	147.429433363043	132.814523500173	126.561710801679	142.466555113234	129.468668239706	135.185567409433	136.511541582901	124.778764944047	136.237491907415	144.669531318944	130.394434334191	137.772855262847	133.497824730705	125.285038763226	128.043804177215	152.343435693437	137.546363330637	136.834735255846	130.865468118057	111.169798466383	129.436579755337	131.118800704846	144.239891914549	136.00777861924	139.0018543588	140.896546282035	116.863614609212	115.529870264887	141.427803456328	156.038709937391	134.464565595783	118.344590932312	127.291730443883	134.049047135962	138.237860700226	142.368111579475	118.327886878045	141.173999340536	132.381920597937	158.705938566692	141.076575891708	124.04531880251	124.394417819903	130.864880575464	132.251041954491	145.999233901112
68	68	3.0817715898284	6.50584734999931	8.71678553189911	20.5304258272876	4.45110671516555	6.02810643821599	3.12951729083211	2.43631188647125	10.4192996932244	14.3515981671483	8.67650877791051	14.2269497952157	2.55992999368316	5.96391063426512	11.2804517490196	5.93797731343911	9.79331242041939	18.6641425099301	0.390035091723222	16.3970120920269	14.5710452573792	5.50606268243839	12.6818716297853	2.62724283045688	2.30657981570384	5.48934892903995	14.279799503859	9.2423584872391	9.06929497490149	0.572774010583327	3.39039519753451	5.4800143195761	20.8254433016305	3.70649910186201	14.7441096365961	24.8934124765669	6.62509776390005	3.30458510384673	9.61651132007888	19.1934841329264	13.8544842150483	21.9021412034008	6.2804105937339	2.20424705650151	25.5272156339888	17.5275879494095	1.57933435487535	12.0626924450802
69	69	30.1778763783103	27.8456061465851	18.6369156778624	21.7106507275506	16.8144863083709	5.2518820449721	15.0497314193186	31.03570350289	8.33063180873806	42.1190070683921	33.757011363202	11.8951581309868	10.7524286718431	45.2150822081221	9.64703187280835	11.5112432819559	15.9413653691792	40.9324249543085	30.2217670955886	16.3416068802273	14.0210020103973	2.57444340155771	16.79787957605	40.9892857700159	25.593615954969	11.8069460496872	31.007933613231	35.0229140212331	8.52236808797529	19.9622097647869	14.2482710795699	8.14206895929103	16.0672786878288	27.349001044646	20.7586980807835	25.1837579586806	7.48896946792361	37.4797498698095	13.9418012519425	17.0352191485802	29.6188809387864	1.48356693483016	24.6770965695323	16.1026182172477	16.0642214794369	9.66523849210032	4.69422008102611	10.255639377665
70	70	155.02533938171	155.026116707115	155.027795670345	167.914647128712	167.914542296771	167.914607023294	187.164886351117	186.657366588931	187.277761415764	202.194275359779	202.239766318031	202.267149346849	204.190929781777	202.471940589248	194.430039931245	191.310507357649	191.896755732165	191.313165695441	166.4533133681	162.508488016496	153.639280216288	135.591007173224	135.587371213384	135.580112277494	113.273473214196	113.4089394246	113.686449420726	104.748181081976	104.921827553154	104.994196357586	105.308953209733	101.773496963919	109.668039603023	115.871134079423	115.961056374974	115.955145818121	118.832887297769	118.889364030996	118.823667560696	111.760366803568	109.528936008301	111.468248974775	93.6293517876575	95.2991520550531	89.0267388110855	75.8019467825758	75.803240867039	75.8066735155701
71	71	145.175983834978	138.069124690535	156.233151645325	141.756865167111	152.49963749287	143.575040678552	132.896019683394	166.438465298209	148.219200473982	129.026614311693	133.712005186596	155.562896845785	132.825130749142	150.913694326475	162.556805923708	126.441039956701	117.923948727438	148.281429945759	140.416590530465	135.979420332741	127.636052277498	147.149712452041	151.221759061671	135.909664173029	155.212319812148	158.858335032585	131.469059507042	163.618485889428	130.609439816726	143.418136210022	146.972670276019	153.565162670393	134.666712941107	137.787624003233	133.913256243668	134.982821073014	122.530439563202	148.935771425777	147.685420710655	125.193185362005	137.606673041693	134.10170017053	134.86500915953	140.919065560498	142.861029103562	145.574094096	159.942914944983	136.891073199747
72	72	34.4990968768115	56.6201133931965	32.1362380578375	23.8379173615886	32.9504531393137	12.2455617329043	7.51366816844449	16.6405824867555	33.5162010644386	32.829540392097	11.1240528476149	24.0086839135289	25.4753976607714	61.9705438616512	46.9452604995619	32.292773028589	40.8950551367589	19.5323915510078	22.6473309588281	68.0848325931385	2.4236684013487	40.6498005961171	39.0303011578789	32.6781346910943	9.22881434343774	28.2082814883154	57.6325562413961	50.9986167107467	44.0172465907535	46.6749549854519	19.6742483947063	33.3711276665925	21.6170622655462	24.0335287544895	7.79647814114055	15.2426094550672	55.8634731120345	59.7147992703604	18.1262296842637	4.01454965267989	45.6812578625564	8.75144010540139	21.344701654588	13.2410090652155	5.15122557812633	12.4041034262661	9.34735646655727	47.0352904770454
73	73	22.5799205157246	28.5208377795393	33.5421230627855	13.8906377343135	35.1106854129384	30.9218204008712	18.5867320717506	19.230314651965	22.7931748929855	19.4301511732434	21.7099419741751	28.0344336272962	18.0005773517608	46.9269921609423	24.0164093488097	23.1275601215128	25.1180514577015	15.9783161592277	34.3334338151811	19.738608712444	25.2900353245037	14.8193357749061	31.4279585117412	45.8636115281116	33.6546321430748	18.2357194121048	35.161661404356	31.697535101883	33.9570450135243	18.9557817778812	20.1063112998742	29.6847364017421	29.1444475190202	29.0153414078646	30.4006537214765	31.4471053684127	32.9434709396736	26.3524058390832	27.9285744577258	25.3926052750225	26.2218296731454	30.5088005877063	37.0685490162579	14.842733034768	27.6619330426124	27.04706455436	14.7339274727192	26.5058718464541
74	74	14.7428648883897	9.73032635252515	12.1267856380679	12.6544111154725	20.179512250512	15.2053487204006	15.3578884241819	10.0679007504343	8.98388866831272	16.8608351512907	3.71606761050392	12.1703019804042	9.85037693293391	10.6702536960314	12.9702548852519	21.9908445182833	19.0065289376306	3.97539181041742	8.40097097610699	6.5711211765814	8.34657367311019	18.2266327730886	12.1610387547274	13.255162578081	19.3852354731148	18.1326496099924	10.2163120508511	17.160954503659	16.0481458719775	18.7458451746578	9.48592392059976	16.8751068746707	18.2154647917523	9.42929590194433	16.6918728562321	9.34744258962255	9.6594015201383	13.0856408509745	20.7243362574506	18.9772663875197	7.6571657249315	9.49778414027748	10.3687959486	9.69422542719188	5.92603640929814	10.2106119531931	4.66617876626755	9.01988203662701
75	75	15.027594123617	9.67524474220625	39.3876266219117	9.79399086062539	7.00594443325097	13.8984847263463	32.2103576349501	14.5756139068095	7.73340842812538	12.2795436078727	15.177546421974	3.60359741707364	0.878746914860113	35.3542033387864	27.355647670146	1.1619181606761	5.56950199609008	33.0770867355096	13.6753288955004	8.75550818519075	2.62424517699057	35.3243139423166	8.11123113610184	3.68307089825204	5.79030908043206	2.98811776561732	12.0173092555704	15.019325170003	10.1850657337051	5.23892689574501	5.40848982011096	6.69491878027349	12.0136854244432	4.26818998955395	3.47329464862892	33.5327997748844	11.8641988563155	4.76084839369137	8.91927394843094	0.64412083849183	28.2747941200658	2.3999454871344	17.2093706748275	42.7254595852319	17.9237489302412	23.0435764821954	14.4934830179573	14.6377618471548
76	76	210.966639296136	200.744605937698	187.825785033197	191.452738990948	203.850264276969	209.458253511878	219.960953714411	213.136763697813	194.099573472874	192.684688477351	200.288330990589	201.063576468155	194.722393261887	194.988647631298	195.333229677778	204.231398238488	207.609290283717	193.804272014652	189.934669664428	193.190418210153	215.978111986884	198.841553099442	213.992469016783	208.581416912193	193.613995122435	205.489817342325	190.620369491535	177.153148266476	196.337928290078	189.258119986488	183.847474563721	204.913498443505	202.442526008931	205.137470510407	200.370604816832	197.418535401191	203.99856174108	215.448613091247	203.048989528838	199.927948364037	195.593134341107	187.142937007756	190.840070191642	209.817067520621	180.061418313312	192.872558947962	196.103116248541	202.548909554356
77	77	49.2126344169448	48.5945781020753	49.6058645898916	63.9706010791084	64.3049099713252	64.1547030690337	78.8089266463747	78.8335508554895	78.6733803375257	88.0444972012079	94.2362597973042	86.1607755242813	100.999328412123	100.934861846175	101.025449216132	119.095149613283	100.405881576231	127.68879483345	111.0378492611	105.603822608581	103.683116520157	104.601953683862	104.449382122478	104.436634832696	96.8565843009487	97.3390617616966	97.3317613440261	86.2927763543065	85.7360531179136	85.987750559546	71.9152796583852	72.4272107167075	73.0098270773902	57.2579870358407	57.5109851670802	57.2962183308225	42.6355312303339	42.5738068174106	42.5484755849094	28.4974849012346	28.5192237405609	28.5042811365459	17.5222597209445	16.9791109100313	17.0148642614261	10.4102207906204	8.88869995369024	10.0313017315548
78	78	97.4486466807798	83.7475924148718	118.214732571356	82.5519557719299	103.699527324218	79.5368600385819	92.8574576855417	107.564652361123	88.6879916081632	92.9098230071208	95.9959338814274	88.2984732639668	93.1105023964916	95.2775066462272	75.3823936379486	88.0235726381099	90.1917697611126	91.4656116014212	104.038414579762	109.581773564689	93.4937221515242	89.0415886691258	119.175888342793	138.046944051377	107.744296133327	90.2686259700389	72.2469268756409	106.322941963186	103.981622522158	107.026785781082	88.5417359418401	79.3257169496	101.620028594334	110.006881959172	108.083595358432	100.754685513194	89.572164504369	132.505057073057	90.8081749511111	84.7825576811195	98.1376659374171	83.3353084451912	74.21509478022	79.5341248931674	105.431618706853	68.8697653677681	93.3570090099034	81.3643203737944
79	79	71.8341959929091	72.1682581687398	71.6275736594404	82.1855837796519	85.5346053992765	84.0354765329919	97.4462139597024	96.8113721722973	98.0629437039243	109.026869728655	108.997732488034	109.011029729723	119.453008638904	119.444939340638	119.451758157538	127.548229447703	127.664347158451	128.548991700171	133.692716637866	133.670921474072	133.681487301848	136.747594768769	136.769221999856	136.760339479451	136.830011922672	137.025223393274	137.103019335299	134.901071553077	134.813504428618	134.790793325039	127.332097075219	130.857500620924	129.690844293678	124.214232722746	124.162938823471	124.19227509233	110.708425505495	121.352032938891	111.75679574662	110.340126700907	110.377087100185	110.372872965697	104.424144493869	103.756022291878	100.75015483417	98.147437773863	99.796259558126	99.3251087799132
80	80	153.551250441647	153.64049559959	153.046024213324	161.676440792614	165.0503644629	160.513699861101	170.037938262449	148.565914197892	145.246465659104	158.786039568982	157.377543623566	170.560570934244	159.690349695758	152.893077111146	155.439001055495	139.898171757558	139.986503215139	140.407141789135	93.47853064854	112.588676199807	114.391351539145	92.6347894917019	94.0706509272377	96.0517374837977	55.6357371998794	87.2961108265009	61.7248987370883	32.4500457672586	37.1687631519458	35.8221190821536	7.01945415976956	1.88176469271094	2.602236711894	20.8747964271552	12.958855129072	38.9312403630891	44.7934546198794	50.2641473889549	46.0324303287815	82.6527493167721	63.2203552685949	71.3675869762699	87.7539616810473	86.4995171467448	89.8274851407302	98.6921356800122	95.2504972364985	100.181638596499
81	81	10.4996369181801	2.65549440001456	18.3355131635693	0.395246622779598	8.40739301945685	11.18274907372	1.63263424613977	5.67396449028618	13.9853145006943	18.5832308269089	17.5678799084231	8.03878706082681	12.9953716648377	9.91962547310283	9.49048613812248	5.62233467744412	12.141736617947	13.9479697105821	2.04987037946184	3.14003272503238	9.02931351738437	9.06457755313166	1.42649830922974	11.1026060188595	6.34063958817692	5.99449526333478	2.92982929371729	9.0811896787716	6.99401335044069	3.79457115919877	16.8068000404332	11.7195556692328	5.79962759338011	10.5559509718934	1.85977325000098	21.5211961840242	12.4939961613191	14.9267760502988	22.4654189187864	7.1711518924793	20.7691492299683	2.92876241667164	23.781884758181	2.15077396089011	12.4207640409551	2.12342407288234	12.7406324311363	23.7259034545327
82	82	6.01413113751961	8.35694731930125	4.58599065614938	7.75935255550987	10.1435319062132	7.63967010734549	16.9854900377631	24.8585762063435	10.6688299307977	26.749562229072	12.3742550623729	14.6068824176712	11.0778652379035	3.60962999292421	6.08513042624781	4.60682890347688	2.5819307157504	15.4183268921972	11.3378274617484	34.5750736281557	14.5356536265611	6.69426427189213	8.08849093907421	2.05770025886467	10.5577386863195	12.9240330031756	6.22423772229751	7.32362651314398	11.0718374716373	15.7702802930727	4.74428495026182	12.0250974276772	14.6178932022291	12.5062783914675	9.54427206378349	4.60049435159395	19.7135293886216	24.096232567324	22.4711751487658	16.8415698529946	9.74162840014938	14.6390024217669	5.014710752448	5.83490967465133	12.5851240675244	6.9247569081381	0.878460042501056	1.86557446313184
83	83	51.4855061918633	38.0237493595549	44.0960760040368	45.9276633918941	34.800894265559	48.7421379752564	43.5517589774079	67.1123687370873	50.5838886876061	49.7703417940146	55.2223852028004	35.2323499206753	53.3162334492286	51.8941733988935	55.0564808889494	52.7178227308653	40.9832781582427	43.2542272999406	51.4071292293773	29.7234492871284	54.2707707887527	49.1536773798425	47.5085273602264	40.1255970773957	45.3680595383536	61.7200177622824	52.8087431121006	41.4905042283684	53.9563184151263	46.7271777900493	41.667928661544	38.399101414108	71.4225397160525	45.4224040078388	48.8197039217034	52.1832720547861	37.1242491787632	55.2348126671925	43.9452996826457	75.7536287950821	57.1048182281878	47.1773483581939	46.3258437849102	50.9010387200273	40.5758675370225	28.5590734987033	42.2708987952011	47.5760452563105
84	84	50.2336990512301	47.1701816899203	61.5472259798379	56.5629274946337	55.3996377347669	57.3110265440586	57.2591903577127	50.4535526750974	58.6676878143567	53.2133710843741	38.8435700988875	58.4747723671847	58.2421247524554	59.4966510407173	73.5091676584865	62.7553200456526	61.2720162500225	58.1400106272201	53.5927281557375	56.7230752689722	50.4448133322288	56.7581684547213	50.3237983336838	43.9899123956831	49.2282293144111	49.0412506241984	55.8274993117435	52.5532974831899	59.9426282392308	60.3578045652483	60.0606087654141	63.8958761555556	56.6140035700214	52.7378660142316	57.2055725357084	61.3742871753176	60.3752800214766	46.2842476605648	49.5713909250995	59.2549362526953	57.2739725771235	59.5803163937084	51.2507252473204	63.4868253710412	51.9554513033022	59.2190507301867	48.2953366816963	55.5754288798851
85	85	71.4036003372316	61.5803356012264	76.0061459127112	71.5150774795108	59.817035876118	68.6675758028453	69.4213839513475	60.8213960892613	78.6247647721103	75.4570904104654	64.5234953118536	81.6425398276741	55.4132238713462	61.1087841911827	59.9609636304032	67.4241648041302	82.4521698484481	64.5347510329377	88.2535636696108	70.2148731628415	71.6503819108386	66.3512749680361	56.6578101850417	70.0415042865745	72.5342759334618	71.5385095119765	66.9959786837367	74.1845901818295	48.219896775718	64.3125295450108	62.4729054170332	77.1731965271213	74.8015769124612	50.9158483852914	85.9826030125371	77.1882133751875	68.2760239072296	70.8986652401344	69.7317556730511	67.0738382006153	74.5761575264374	63.8951105011224	80.9860340021298	85.893197396322	82.2076464806651	56.0340754567637	71.5622348791761	71.9477520044113
86	86	69.7384539726413	60.688629645904	18.1316421296047	7.72250405437766	27.1718516815211	7.6134575862436	6.06024199750126	10.9208397284717	15.6350322233453	10.6784264463437	74.0214834873505	20.5046372924635	0.180252110747108	12.7950025060182	26.3849453272294	9.8092978162342	46.108921128004	28.1081819835581	28.0206482749486	2.12869413689889	0.815273554641714	33.3921593528464	17.4213193604578	13.7472756347557	7.27584283104015	6.0316640915709	15.7390450513136	11.9466850963975	6.00192150292963	47.5622380937293	12.3928521992731	4.25204541091441	28.0694635462643	18.5908581457687	65.4689976039777	53.4664185199143	9.65442579086265	12.08204121981	32.4589006107659	16.4367774974846	16.0033163360299	12.3128576653111	6.75616870722591	31.6827764027354	15.3678135821402	17.7481734323231	28.6597138868452	21.4867839780751
87	87	17.1925512329532	6.49972601358292	12.4852459010527	8.59278362317492	7.69714663088676	0.11862272874053	1.23194379876519	17.1586916187338	18.0582053297118	52.5668159154149	17.8554859882375	23.8576065767589	3.69663267392344	34.8946002190996	9.25429927280006	25.8968787942695	6.95805236780533	14.5155115135418	16.7484982315282	11.0149449306985	33.1538575407108	8.40723030065453	9.64039384680775	33.6735510417529	12.0487701103202	16.9462955837883	8.2870151629649	11.9972778699639	10.1052630000551	22.7550233978592	2.55452353201025	22.7599523750161	13.7929714142587	44.2043926577738	19.3436955646115	12.6236074669858	9.05290195164907	14.0040602694864	4.17854147632295	50.6591444035117	31.8369214336514	11.0188583199721	7.12106526487245	34.2881717915482	8.87913562313601	1.18103277722575	0.783682542125591	17.1209307613141
88	88	167.361480403408	167.596962166377	166.913548360241	185.424689847795	186.224476292717	180.534284370094	202.317324617447	202.123854818147	202.196573810053	210.924075057006	211.40780347147	212.472354312857	221.981202823631	217.032369120498	214.356575686022	217.495714643958	217.950756048458	217.283080216734	209.926220360804	209.855137862401	209.858781775742	197.993799741861	197.991928724269	197.989961415494	182.621836593398	181.372952729837	182.443354952652	161.021536295381	161.024931973717	161.048324114617	136.992424154481	139.474018256954	137.070002034302	110.632408670074	114.891874248721	113.347475073134	89.0928868448539	89.1094205705108	89.09784876654	70.6191726605294	64.6031650095463	64.6277299138572	54.0661527703419	33.6157389851438	33.6890789192977	28.4291381550775	28.6265572970134	28.4826261288406
89	89	575.533119174819	570.732237310885	579.828401934237	604.852558761933	603.898409939559	604.074289072418	608.577904707761	608.371535926553	608.481375328608	575.010604153425	587.916140933589	587.105742155698	533.916700000664	530.75130757658	531.568314338727	465.157684033665	469.222869660101	452.868138934572	373.008500271785	371.901030350799	372.721374601501	284.065234463756	282.198128494383	271.61675885181	189.143895014082	192.648072954004	193.086313470892	115.268662008928	114.989675562967	114.876676558504	55.4796311404926	58.6958818920072	59.7451846412904	28.2826980064417	25.1040610663384	26.9139098889889	23.527996541334	26.1003830075386	20.2194452632425	46.8807412982339	44.567276017651	40.1176137560142	98.5191447644496	99.9134229135251	96.3981122657523	168.455019597476	165.994246301301	164.02904297209
90	90	432.01274760607	428.889391504615	430.484649341684	411.997376370888	410.26097257156	409.851825672129	379.105094313138	379.142071756265	379.147690133128	335.883861484379	334.873544045933	336.738564025345	286.360302920379	283.216465404106	286.994111454728	230.755045809356	230.699141421051	230.732993291378	176.465517706678	176.491333771308	176.318811443986	126.472880428939	126.404247280224	126.405975041703	84.592440120805	84.1927510246791	84.8327812465413	53.3229306026394	50.863551016918	51.8507195208901	35.8943201336737	36.0492628518792	36.1266324075595	31.0815579414347	37.9104964642598	38.8196440664669	43.7240231476031	44.1475221610245	44.9493194874608	72.0698981399383	72.069745546103	72.0893169220187	110.746850660594	110.390512972787	110.753341140477	153.656805375195	156.240824019292	158.326597144584
91	91	2.19840575046813	1.18989095601957	2.09508916333999	18.4498000639706	8.6842607234709	15.601842773399	56.2494245402798	63.3892215776697	59.2302465906781	92.3850315694943	90.0416603205004	94.9799935038466	76.9835809294153	57.3529071504343	72.8826889216083	15.7787300745631	17.4257084835759	18.7461700881033	3.83816302649781	0.0105351244506297	4.53644996350468	8.92097347998975	5.74947139756441	17.9217169491333	6.86192017947387	1.49646149794988	6.76867120355998	2.10420477403447	9.95432533644242	19.4426108150033	0.0704473133013087	0.0811651327800344	0.0829969890815328	1.43709237487239	0.221714806778062	1.43551941360165	0.712871722038539	0.437008805137845	1.33319033634907	0.149103187716116	1.85119156990393	2.94179856044536	0.00213977187138843	0.345213735904333	2.15569261424251	0.589111739379122	1.31679099586944	0.0724500546033212
92	92	464.100083535401	462.729864880628	463.31164286852	464.077400257607	463.898667318672	467.583552709206	466.001808499416	465.689140011799	466.814921233479	467.805690072099	465.740020029795	464.515699601643	471.723560234507	457.582211541276	462.663576122716	473.804381997676	464.452239860562	476.357064033169	455.955676381151	456.742273945857	457.354057753065	478.188525508979	453.727595182781	462.853806703523	454.946387136673	447.274310061442	449.456213636095	442.860788462552	433.907044990996	454.979185078105	444.249890645065	441.035755546095	446.862488565245	441.448536921142	437.203548003533	433.250069006171	436.298246508901	437.022293754244	436.773154847892	426.636264426289	436.884101342375	434.4339855935	433.248737940031	433.79124867111	433.879364102375	433.694344578432	436.57166063003	435.177804276707
93	93	74.8607458654949	72.5474417126484	75.0720191298921	93.8759979758732	94.8793701875708	88.1819822072475	107.046737625543	79.0432058250905	65.93326712235	122.727156002598	121.599685709094	117.497741747284	136.288543895939	136.371736761283	135.932382506996	144.448717326795	142.642370572209	142.192754059398	143.890751107109	141.382430686704	143.51539007579	160.217743179808	134.366698855766	142.519850332956	138.043993541172	134.613680905018	136.637457968449	111.430737581438	106.145166181502	128.798080423316	110.440417380071	113.533959731851	111.470634339851	93.5703791830226	100.801154127515	102.175664203174	82.9166740601238	80.9304433073826	86.3884273049615	52.7195536025053	93.3878700825565	75.5782979560557	88.7983741100969	70.9523430801712	59.9524497143948	75.1222727771898	54.8286755260176	74.3938926539484
94	94	5.36634361317032	5.46686769313197	8.02635390282508	0.94110749090202	12.5881659476562	11.9706078190933	13.1569220124183	3.7284681952462	2.13025462235469	8.66869421967507	0.427207301586754	1.28740122002961	0.791741436160665	4.73337396332889	14.1559245409452	13.0598138836778	8.62839309534895	2.18867476970057	5.67845537423959	6.00124892048064	5.65402248605766	2.43318123636275	1.10770481166658	13.0313611131166	10.8252382889874	3.58342761304462	10.1566949814694	6.68144558714839	6.26461278303152	6.99739306958123	1.17566712453491	12.2255759182199	5.23390474615536	15.6882339550644	1.42527534264095	0.0843951795670738	1.60218911599636	4.04587728712484	11.1344851225949	9.69249649069706	5.85385895646345	3.0252143079896	3.02244268920262	0.5529681511616	20.8742527562074	8.60946602446036	3.4907927916204	0.0203708284797819
95	95	6.10798039514275	1.82419291757525	8.48607809703143	23.6466472410802	4.43097954311628	25.910661901385	9.63975676077807	8.25681672989489	7.42051036009107	25.4547721692953	25.5677556583845	15.7309174641398	17.8366191017265	20.088599005061	5.40024895879039	10.0403182558976	1.4962123432007	13.106434719403	7.4830300777405	12.3595201397248	8.6983531499095	37.1910832666167	9.48586068827031	0.526681293963421	17.9538025128331	7.82180525637851	1.3773014606284	8.64991238470603	9.56114768330396	21.3358656417918	33.2081171892066	8.91901326307183	13.5991434474113	3.82450423453998	1.93735381133018	2.51853760743472	9.14249086247081	4.46571662886183	13.6810659509737	6.00671607369882	31.706185026227	9.58674564410743	0.0475442226928761	1.51265327861163	12.5962710232097	12.010234150106	4.43881155563072	19.9155052220181
96	96	216.689884395295	218.219311958832	217.622783875938	217.920105118365	218.043597355273	217.712475867044	205.700101263226	236.401683026471	199.706715120002	214.077498885133	214.834610814082	221.856141253224	216.039759784392	216.203344763572	217.930135311674	217.939357639271	215.548070102893	215.841229077766	223.87636503128	212.893067435676	215.025370225469	212.148266023322	212.010257969269	217.019801401661	213.432545437236	215.59094193932	210.841648587772	212.169577230645	213.539771714797	209.775774977483	211.132238726047	211.196526325264	211.23360853596	220.924914042292	213.839152355463	218.519063187079	208.864287066981	209.057274827128	208.638384089568	211.947689304842	207.51939401566	209.280006554702	209.251518467776	209.238867092151	209.796959458176	211.195729242233	208.864732177998	211.600587311309
97	97	250.09008550043	250.013050983993	250.119865722663	604.88820527691	600.270643488425	605.551340049625	218.736837104555	223.254706781079	219.978392821672	176.279449069302	194.149764255831	184.869256849228	154.647010031982	154.577508761564	154.574467007572	114.765436734553	117.955186085308	114.543928085406	73.4956774480165	72.8703645604582	79.3414378275568	43.2820654789319	44.6070700303769	44.1190351122833	19.0156397756847	18.5980222911147	19.0072983486069	2.72917479177151	1.99923613645228	4.7789565868437	1.41314164764835	0.0941507144059638	1.65025344506341	9.57709910940691	9.66221177486321	10.9060974996638	29.6162231486366	28.9099243586875	30.4471262187103	55.9892521861051	56.1113270431987	62.6471908353765	95.9753217472005	95.9902290123536	95.9631134630899	139.555270093158	135.866441010107	140.978379313496
98	98	106.923536828074	129.816083195206	146.10320653332	151.044001762882	137.303180381389	142.479705915597	142.083055084766	134.897730005968	166.452053245941	148.512363276444	132.160771393644	154.918533849003	145.565334202658	146.763114967154	136.625177731862	149.214054198908	144.858200872173	170.543499139397	149.802201265039	140.540814313141	144.462601659495	163.306073044697	152.0544416033	140.702433074658	121.388049797362	136.401773028038	163.366208985476	126.369884424921	111.013934376811	151.785080386012	146.682749252306	138.367143960148	136.53901210926	170.299014569077	137.38293653016	94.2160991720971	127.534554420261	151.461487367019	141.025180495559	151.670884376871	131.719805016659	139.298227247795	136.328205894333	185.64503414822	108.09725667411	141.049578950052	136.551800377511	125.749170716359
99	99	148.117616819416	150.001050635315	154.755661616351	167.891323680082	168.193505402508	172.546272401322	194.729857490326	196.209708537136	202.651165162406	216.160443215934	213.257657595566	213.028694333374	230.124478449209	229.756655811107	229.922639048826	228.108656943388	214.333680927482	238.710959455526	246.188759604183	241.031997562602	242.162942155381	244.001085506284	241.676380012376	237.041633966323	228.325181154885	231.797962456148	227.044356801731	211.277600249164	210.049560015824	212.99957803617	193.43900922061	193.201576559977	191.685010321608	167.169327997274	169.556455324376	169.075814708601	150.82937732148	143.871811102931	142.783990652145	119.514956640031	126.388874674259	118.270302413712	96.4417053501409	91.1991640554412	110.645870251289	81.2079293836084	83.239214378164	81.0558834316774
100	100	173.69672421227	178.000178762005	157.687244150282	185.632720159054	165.928639885555	170.632951367559	162.640122548238	176.640143446869	183.144666256355	173.162243591774	175.198617786331	171.29334813438	167.444649457013	167.476493474485	181.043464654373	174.027782443966	174.426687900374	162.495146274856	178.677601535346	166.826515848274	171.088233015374	185.965596358938	171.167618850121	172.189782375405	184.304169114773	178.198408650703	171.713353690365	182.574780321655	172.755701713383	164.511131267446	176.562094642867	175.646725586376	171.178779221439	174.332409687551	174.487012989467	168.598450035204	183.405719725337	172.875359123555	178.523988983192	158.731136160343	178.185495614884	159.846460700205	171.55882571132	173.819518762913	169.448179755712	175.720888254405	174.807842325851	169.271810104906
101	101	16.2506264471458	37.0308227808266	10.7424432890221	14.5524717168658	12.9015517458325	19.1075594640776	2.06290092072277	27.9166626181619	2.25937596439463	15.4705998871914	13.0312693879978	24.3982669679407	19.1437044284333	10.8916730475787	24.3807650277006	3.24571102397448	13.8027290044068	7.52945225719163	15.63973663399	33.1149695872225	0.0718385872223305	12.3454040091351	21.5315522623138	6.36345355852659	4.62916133095385	35.1044654625087	4.10503998866682	27.9672209544227	16.7901668791383	7.46862408090669	6.07894905774037	28.6932858498182	0.834615799018036	16.9175066694865	23.504285159286	12.0715049888658	0.744793436067651	13.7661154075507	24.4288834937327	9.77410854927444	10.5063812081562	33.2586898413978	14.9520230577374	8.52325530174341	9.30286328497837	10.5011883542375	1.90190990035579	3.04724165469633
102	102	46.5995340816847	46.5521449636549	48.0162438168667	53.543767674644	61.0842530561068	59.3150498206979	73.6481948737259	74.2277217022332	73.992645399821	88.6919937017311	85.7987031771265	89.7718475299978	101.425989526002	101.496171160638	101.404568605112	112.055668484274	112.304400741055	112.458351197874	119.703987751585	119.751600801511	119.811330109702	124.037807084345	118.608346975651	125.829484599211	122.973719522357	122.563541852018	122.350306918746	117.540451136275	117.343413958195	117.670393600266	108.675584560129	108.675769320633	108.67611788486	96.9211374086483	96.9047324665237	96.9101780750309	82.37199379249	81.1055861791027	80.6000377035971	75.1321788217141	65.2992703891047	65.663901140191	56.2327942309505	54.8471340373914	53.365873196738	42.8037426902383	42.7746775521647	42.7772191979821
103	103	234.376430390444	229.152714382746	232.561186861166	233.137342993578	236.20279826978	249.516457687341	168.540608072686	176.973206848068	188.282627260396	99.3731313400396	96.8777615618449	96.7451923740093	45.5782014517072	40.2459559603311	52.7609814161178	19.8284641594984	40.0966597872198	38.4606929010087	9.18573161928171	19.7787550232385	4.43781227421032	17.0861460256939	25.8479796740621	37.3953898764388	24.7923701427646	20.9989568682354	18.8598868693228	19.7034682875034	22.7785046064004	18.6511695232472	21.9782891994238	20.5997765739445	20.8077586542362	24.5377112059089	0.269451026585482	23.1572710228821	15.8417563136881	21.5243937005422	25.5279169416369	34.0058067610658	9.42641259140737	18.307772276929	27.0692781397322	41.5716420904861	2.60887704715647	16.5316434754234	24.2939609215276	26.3968777538069
104	104	464.38023434708	436.770546415498	436.932620449782	419.925274776041	418.865825532838	419.234176958562	390.590958730703	394.674836086479	394.615359540341	425.776883553716	411.570451370541	414.841074890702	499.15531459036	477.846085213593	487.012619356386	563.614516804511	552.619111723931	542.63632059537	604.331028879798	594.393551731871	594.574669603316	567.382049809906	599.48861909348	565.222534029103	481.520760565686	481.331499697498	481.394996449635	357.093736718635	349.920464397605	353.995297525794	248.840804856269	244.696650562266	269.708404145349	196.224058073734	204.277714962831	194.165530959794	208.46071990027	200.241690030571	218.968539136351	251.52619170527	251.477561384279	253.171882495549	250.143062924894	268.165252050485	251.630118008487	211.309893731647	214.613280171157	214.350464227198
105	105	188.015401793339	188.004386497617	188.087572273427	196.244744498386	200.903111170152	206.706071542245	218.109751325763	220.116873521998	217.4123034904	230.016029723342	231.920538510028	234.529063310557	247.325958057996	246.914902866752	247.228337177219	259.737876249205	258.629564743848	254.350710396249	264.511574323511	276.05870418223	272.988290558253	274.676199314986	275.051264783253	274.818374722807	277.673759597298	277.422554028058	277.469256864275	274.182786214586	274.727720057198	272.084723201649	272.059542252691	272.048003968374	272.06583930306	264.198486236166	264.206411661068	264.207745656652	254.574591258454	250.760130116153	253.700047165111	240.647371769115	240.65353220346	240.653817399186	226.373534855468	226.361728627352	226.339997462688	211.450031062051	211.429978717384	211.393516858354
106	106	40.1361640371706	37.481995907047	12.6611914744088	44.6420485382868	21.0847884823894	30.280614999447	43.6554907360311	30.2732476744407	48.5243654888519	50.19761242891	49.0210443459897	47.9737680934881	41.8278270616973	19.6478307532292	32.3750836884793	30.2102608448604	26.7120233705601	43.0352735898902	33.024827185226	26.3390733133607	43.9686906854642	26.3219773530609	43.5260207218061	22.1855704225207	37.6045678228429	23.4867667697877	47.8519565524251	48.5221132743706	22.4064733415121	37.0189692111751	38.818555021857	32.4956651153255	38.0165604122604	29.0926849133904	63.8180143726525	44.8590689138151	18.9178588759604	44.3894849974411	34.0893286837322	25.1150298651658	25.3943806801534	33.496660595706	32.6637675559772	29.1277945811136	30.3790427504963	23.3831200215499	44.4498442290854	27.9056757987341
107	107	22.480263493025	1.56066656345505	24.6045543476911	10.3685491418671	1.66694844733345	16.6822317547314	9.01845630632633	7.21522166741965	8.51694703212162	17.6395288045907	4.35529486051963	19.8520107833948	4.52267047407848	13.4402401433747	10.0397804014914	18.7326135647174	18.0665044768431	6.02913892479223	0.933273496258414	22.3383653644373	1.52326719935576	9.63353725920981	0.319308329329715	16.126590586313	12.8325047385991	4.50045209234341	10.9615187601671	16.0695748761261	13.6205507486189	7.31265256780259	2.26043175096676	0.0931745525241077	3.97996281948275	4.62465091790106	0.984770954977709	8.22196202689678	0.499384492562985	9.59171472646771	22.5689751703995	33.3031151512082	11.4133153579377	25.1658327920831	10.6952945261331	16.6209210687759	20.0424971507346	3.02638973463407	5.61247212070669	6.60544867667699
108	108	104.586863666881	106.371028405247	111.279581700751	80.0994837002307	80.4574575180242	79.7133712009905	61.4391552025894	60.1447330387891	59.6027709384216	58.1216609207268	61.4342084840591	58.6511294741188	83.0156282154115	83.1657107113125	82.9951112144263	120.470817265916	120.38566326217	119.881232946417	158.692773668899	158.343356334582	157.76659290447	184.013601234742	187.102721745612	184.495644844354	187.449900092579	186.22580673988	189.040248336207	178.918887469043	178.737388297606	179.479137823598	169.62599338816	177.430535796418	164.441961424583	172.397204765196	172.39515315604	172.393915050898	189.209447063439	190.284119922909	189.408642361733	216.015047118389	215.408490484067	215.275114178936	234.312568320733	234.29675049504	234.313024572186	234.447555281321	234.444012011256	234.429850572655
109	109	195.108323805861	195.280133472007	194.897035911459	212.215424552611	206.848143013061	203.35930385946	226.427294506275	226.483569045839	226.446766602071	231.99146917635	232.513584654528	230.728306745816	229.170389617089	226.275655935666	229.026180176528	219.397565365727	224.566713141814	229.966649499458	203.062868095439	199.172227434173	202.83028445048	183.277540998302	183.262569663054	183.246350920546	158.809892546247	158.809191821566	158.806479264292	132.395261833274	132.476370387437	131.902205082676	134.960819462337	78.2354769479946	119.282377693289	81.5114012763429	81.5065694751339	81.5015448662668	61.1462041504317	60.757315734906	60.4041646046483	47.3000365488999	48.5388912038905	46.780951193988	29.9055827891887	33.2742574844217	34.7198288536432	28.4919890796446	27.9414021255377	28.100591726278
110	110	21.2813231173697	10.3222549049703	30.431830683796	25.7539322512961	9.92715267890765	17.2321963374131	21.3423979458134	18.675409271787	23.4802147352892	77.8895080169437	6.79019076279656	22.1732124714088	21.7877086809617	10.5191525187824	8.25377738297332	1.15711945209419	28.1812303874436	8.43052544120057	19.3101185135838	9.95816001122817	3.05454111199806	26.8810166054919	35.5961279445961	22.0742890320759	2.04419316127937	3.93118856604424	51.7438950067097	39.9493017871966	5.80880404007548	39.6652665726134	23.2765420947876	9.82875432968642	2.65800225015088	2.20312179445497	12.3963678080493	49.5567204618303	48.4276709450787	29.179961016674	18.2318715110903	67.1079988344657	18.2162371932613	13.6856741554976	12.0245713809541	16.7092883405557	27.4766338339128	12.2886912017006	9.48847590605194	28.9106930057619
111	111	89.5196570682649	105.803262042337	96.2003698861259	89.9247212061043	79.7265946551977	84.027667143269	95.9882707421557	89.1568063652024	91.0728546192412	103.80629694967	102.910025379979	102.712731918991	122.592165854956	122.073024440504	124.052617121487	131.703238465569	135.784136575587	137.559781533101	128.89865005629	125.440134715696	126.401352557869	109.287740549832	110.530408857014	108.878230958621	79.8680301296881	79.8226688254709	79.9994732261507	56.1862398206372	56.4081791681964	56.0645172618947	47.7474906742714	46.7509422526371	46.1560164882731	61.1098490310162	45.5603141610235	54.0673257734659	58.2542868710705	57.360298550335	58.8002350961421	91.8476060346048	53.2731303983243	52.7877301021538	45.205813718478	44.1491543460411	45.1465770036055	29.4752633388593	32.8935568485504	26.0155094624796
112	112	42.423921067405	42.8629402691295	51.0078782294831	42.546093213541	29.6874149360248	55.2371942885111	31.5380073676957	29.5965689288736	55.5857183095324	21.3529937510221	38.7532700597746	55.5844711995078	30.0742256251196	33.2036035894302	43.0870609768166	48.87732565419	39.3107380025885	41.1918820872831	31.7386727127096	61.9555687943804	36.9841933866716	30.8896179239517	52.5445045411549	19.5492042329403	63.0187742692881	15.4663177438477	29.0920166979692	35.9847978033629	25.5131946693688	42.6470776686276	35.9391784202573	47.4739845879454	39.7318105377497	45.8977028781317	37.4309768794998	40.9963975144392	37.1519562025583	33.0186758351344	36.0176602552605	67.5118716883097	49.3854312379816	41.1536502492376	39.3526559797392	35.5822300766195	50.1709079378757	36.0562153328444	59.4329847983688	31.404080412924
113	113	0.257365648305115	11.1234288525576	1.72399811117962	9.22550667134209	0.563545040821137	11.6651778249092	16.2500880328515	3.64592487658206	21.3384093641488	4.20012354903175	16.12923191951	9.80428476824278	3.91071701419843	3.58365566796501	7.21588452352692	9.24485578514584	1.12916439571635	2.98459780846717	23.4434053243637	24.7634705441933	12.033618886686	19.6313053144701	6.34292009553834	9.4064286906298	2.60681317883623	0.529875309785806	3.33233686139199	20.7086441563649	3.93908907559441	11.5730313569201	29.5495353500578	6.99085912249906	3.38150245490964	4.3868968118222	0.72194059899927	14.6521495141334	5.28601258558763	7.31169752580115	2.33701963429058	7.43940024648701	19.7209315630508	0.638922870280721	15.5701970266799	18.7943772992169	10.8275118145014	12.5201737352683	3.00088848098398	2.80862610861678
114	114	59.3298040015089	61.0474490385318	13.7154497702814	15.5466517384321	6.73221913504378	45.753541063281	97.9969869946904	90.7190703967114	30.6176501498499	48.1735268655151	25.6363740148004	2.5108181353557	90.1762591441794	82.6902462075799	13.3864697713786	16.324604858445	35.4433466467171	35.3567198249297	61.9215574736889	14.8915471623517	23.789675020468	87.0213171578331	9.54931639284118	37.1415881660037	11.1933879498963	9.5005185496007	61.0969257467809	23.7826309979794	55.0903335188336	32.3480601684135	97.5762476615275	26.7850285604082	51.1483774844484	71.4897134320538	18.9153754706787	7.95266616569891	49.5246843625321	8.75864300192015	59.7821696776574	14.7078465317542	1.34091050344518	59.6155150898609	15.4054699941904	6.65728806584109	15.027974235818	42.0281471363611	58.1103385009814	49.8798663478283
115	115	253.655192199383	241.150060057634	251.270537438047	249.495946632386	257.378286496373	264.698803223156	240.850630719518	249.090755631371	254.72684130174	248.079048156759	241.92756129959	254.706533555699	235.629679135211	260.982699526416	251.904368706244	246.511673899284	237.247968282178	261.399520280757	257.834613762167	266.974217746814	258.703521539928	245.378575354705	262.569434917874	251.606859149873	252.136340032359	251.15001896309	260.251841388632	236.390274116447	251.76951129469	270.651848036083	256.77994043659	253.269890800734	260.341558158742	246.226623381072	249.407886305071	256.629992783369	251.31110900844	253.119894387749	255.651353450954	245.259254761282	259.733203957251	253.564130997227	250.456542824809	250.901892714854	247.64031383846	258.799465297647	244.494408790202	260.371319704914
116	116	8.0960259139182	0.694167971423858	29.1802089076732	12.2369728056052	5.29956545657536	6.88022496457414	7.78544677033284	8.77910084382379	4.246440369275	13.7836527845357	0.0973583922485419	15.479974426374	8.96263014837224	5.90228901378449	15.4687581908695	18.593363429503	4.62128988075392	12.7529337056958	1.38240156090687	10.5976425401691	0.453561978222812	3.20765835159744	5.18886862184799	6.68159436207567	3.51606114231145	9.56642241162157	20.689462983917	2.27722140169003	13.0693941223212	12.0236142477367	9.62173640318672	2.03103058567934	12.0037708095092	3.89999598606917	10.1815880705391	8.30322791786475	6.92457087478581	12.0918844589947	8.96691470892819	10.6148246789217	30.4006751816154	3.55833349439818	11.1596993376808	8.54252160358826	6.4637483083076	31.3532486310763	0.235660215226958	6.43600483373962
117	117	40.7985762699864	0.661712465859781	5.33102260736433	31.901146959161	32.979287130648	8.89908379110753	47.3356789616217	53.8896634817535	6.58065394456542	16.274077035003	4.75533723475013	25.4572527439268	4.72313692192748	3.50665562301455	9.37311767220365	2.4193344503514	36.9314888087517	45.0414255572527	9.61559311914588	16.6784191356847	31.7925307195768	55.6990021720732	35.9986056489018	7.31488418212626	7.72303142072394	18.8170265141824	0.567566755995516	18.84966312667	19.1899151158207	38.7726181511312	14.3482499004814	7.2068514563994	7.45756364824665	18.9067950610844	23.014145217904	11.5720495130506	10.2689865031723	32.8911371661583	9.16102943231395	1.9165761682256	49.8314487375945	3.07342846042278	9.88201495235446	38.9504082061347	2.25321149690178	55.2215280035572	16.5583468049141	27.177114660478
118	118	5.21001305170721	13.4804517780008	2.77691476730102	15.3148583119394	6.95536050332694	2.10390957774473	13.7059934003309	31.8788579461471	0.131353085705371	3.52018765676755	4.54453128214418	14.6438869887101	8.46989929924275	20.3612845926299	24.8059133003271	3.15460407968738	29.1304668413638	14.4341254365208	1.50161196961592	6.55218177069522	37.6543002648778	6.65309894428663	17.8666950639729	12.7011760244935	11.2686666879404	5.38892669223931	5.54288076585135	1.91471674063466	3.67521490797884	14.5771891299939	6.00573042648256	8.54586021489272	16.1109383207849	4.16047983685043	16.6275614340988	2.3912507917338	4.41786243804815	14.6503498989905	17.2453604626152	13.0365348018681	2.37019290478999	5.47193416953155	0.319559268966889	7.50408228778083	16.1077930498074	3.56639252929237	7.66715972132285	6.37411790576613
119	119	61.6637293444477	63.9167666725365	47.9294462674826	65.3251997033779	64.3954059162814	45.505881972395	49.0909993904033	49.9019777173318	53.2817925190184	54.8372406671913	54.424555888938	69.8135785144682	54.6272786635111	59.6457049364865	46.256923573986	43.9853814956566	64.5863102705636	50.4629173083659	71.6762397205629	66.4197672843395	67.7872986058381	64.5899074892849	51.2860426692351	54.1458832228423	58.7888636180543	57.9563070682277	62.1300392493106	50.7399623266368	62.898971649234	70.7489541814861	47.2967159673704	47.8628452295295	46.7926850836623	46.2251431272495	53.6428938839225	73.6822190596968	59.9543346170978	48.7609337425889	47.7010285085943	50.8265632034775	58.795238938544	74.8685482290972	55.5613941521625	52.927586429135	60.2495463713357	60.3686412946452	52.9798831370182	63.4557235194819
120	120	0.162632647946031	4.57440810372434	11.857546788474	10.1484030978609	1.61165068576997	8.04321823815271	22.0344432564399	14.4595801192972	3.3748134450563	9.46264722917983	2.28671842127795	0.610116477350178	5.12548559959678	15.5752382355972	9.0748058188345	7.22046857383365	10.7631789606086	3.27317199864213	0.390275286720195	5.850898582741	0.801161616574235	6.31729752889438	6.06584550391214	1.88094261466987	9.12661972612449	1.25475053856803	14.7807709934375	13.0940981776543	5.78709966803262	20.0669351861894	9.64998157040267	12.0723563069407	4.6191176638598	14.1147029638376	9.69883970434933	13.1546671885889	2.53694350245678	18.2230211476153	8.81655566772779	4.4615120097124	13.4919190373904	11.0411505369248	0.596295156775172	24.6519702198554	18.6228699199984	13.433964985008	12.5374214924334	2.46195126677445
121	121	12.1032469432462	42.1629735659062	8.42513982986392	3.87613913386244	1.25299620286983	5.60879002252164	7.63123859190631	5.78077214129156	2.3597049069678	25.3874071790628	1.03188827330968	15.0334851892511	13.0006376335016	15.6353650848095	4.76153504392779	10.5736563556797	17.9042959014798	2.11955254253307	19.8564540138975	21.172557144999	4.82621383060323	8.98256508980946	15.7549510943362	7.97428469980382	7.74927521032006	17.5858322853203	13.2457040440572	2.4918451302803	0.0151478968159925	18.8344784829093	7.57757705677697	1.14955363271921	11.8815585633114	2.94885515820199	14.7778913417813	7.91579202349258	16.5531572793543	19.6730820630322	9.41659746606019	17.057188044423	3.23967854638983	6.08202012519187	4.73851375223322	9.6929354080646	9.58632955306782	3.61833776816793	1.87391839504712	1.55774481256905
122	122	22.2101236177314	10.2806467201776	14.5838368069541	31.2435793187563	0.0539573954943524	26.2687394285745	37.9404528083756	0.196684995145995	32.5425586536234	2.06942545517989	8.16957469744288	2.615805455417	16.767398515587	33.9722480681786	21.4811992089825	40.032827544944	9.6817692656963	14.675878842252	16.3116201573925	33.3234066885441	26.1334043427244	5.87687962933816	9.50051041916953	3.4426329239949	8.20813814710456	1.80054726032815	10.617187420948	1.98903785119618	23.6353684876755	27.5088460714616	29.2072021607044	14.2026859633269	13.6445846599256	8.53715635989819	29.1294216528405	29.5082231174492	4.77857329771568	7.74240807817234	28.9234665363121	5.07184853290033	28.130290134539	22.5543796800152	29.4023170153886	35.4775350335276	25.808550534582	0.00715916667995842	7.93748333491407	3.89389131582804
123	123	153.194579085607	200.5627830622	191.133708786716	202.201830375435	171.522313080764	171.396626668816	167.465902029391	151.746066277009	183.788283231886	162.36427922994	183.153662200636	172.131385352479	193.139511863197	170.564661635323	122.918345513792	179.687061603439	170.281574580977	175.841821005246	160.789031527768	164.281809221707	161.144859894603	167.162417027938	172.423793710608	148.266189136197	188.105038039115	176.470927830173	139.461469910998	162.827891409106	164.372327173305	163.473936334322	106.120620761267	162.673232013511	178.344464667726	178.372245843713	152.431483295787	199.801962879681	146.082772502894	189.618541404701	131.063251083374	183.335432361478	211.853774229907	190.194539296712	168.80009125401	199.471390983692	166.615754714728	192.842696598807	170.194157746016	177.840562769937
124	124	51.4099454169442	51.9794880326509	51.9789295911185	56.9522427239881	60.4441084412141	62.1108240752356	65.4626396966033	65.3824712301271	68.9814699910379	66.3496062628805	66.5132628991481	66.1063917923502	58.5317983259607	60.6200434979955	58.2560978236491	42.3802412782196	45.7911453762768	49.2218975277534	38.8969122362349	38.3079501129647	34.930689933334	24.2265310316563	27.4202556034897	27.8753253008487	22.677990145405	22.7372317166089	22.1287346409333	22.327648336187	21.7758408234777	25.7267961152948	26.8996186385123	26.9016740357761	26.4244535658817	26.2342780615304	28.481487614052	29.6823689982319	26.4527482444967	26.8582144563398	26.461236478812	20.0347619630582	19.5600898827486	20.0729657660147	11.1212572445574	9.67398522213005	13.7399407671018	4.48273383051194	10.1334123461099	1.88307513309386
125	125	19.9859342608431	32.2735939108941	57.0190198088745	16.972833663615	31.5174978344451	52.9370401397003	68.5949921633446	61.9354820355905	47.029477497102	36.3102322411744	38.1420931967666	61.5118360170769	71.4064023341184	80.922298789207	89.8346293834846	19.7366231685202	25.8624144578861	50.1182958199419	37.7889164486219	22.4277634630562	47.0671146940198	54.416127370923	39.4202354231083	46.689528515548	48.0352204161969	90.0951732901442	52.6507387101685	45.8905623243574	36.8263288174648	71.3759216956969	55.2213922787042	72.6077190949042	55.7806465942697	44.0708402639006	38.5974609672253	0.020534921904229	52.9158184040161	22.706362290119	50.784044236828	37.0359749669424	39.0461704015839	53.825691922844	25.9834058238978	53.4006661575015	43.0109828056198	21.3794321083327	49.5086003994698	63.5006378789993
126	126	3.96069983354767	8.2765525634276	11.4427607255296	1.1507544909555	3.81812198322102	35.9553255984035	25.976422417462	12.3550405387108	9.99469349517637	10.7240936589019	14.608785044228	12.3008271050232	23.7376627045437	11.2991612673269	6.36854091697399	8.55524308953151	4.64876093158801	17.8161825625678	18.9452710817076	0.663144338543828	6.59872094484844	32.3124574194559	14.8390061109105	6.45035654566012	6.87582296939182	22.3557282134824	4.34964411083373	11.0953119894858	31.5872285853116	7.82048619157149	14.0142007502626	8.18722056739482	13.7415873337166	4.61213742056103	0.846390373153256	26.3721242796921	3.50405985224608	2.04305571523842	2.63966214138398	7.50204893155468	4.47243638128512	9.49425966132234	9.05309456342931	12.2974995004528	3.6427218112048	8.87638840046117	0.195572526293523	10.3587692163818
127	127	100.487696456717	43.4736665295804	37.4883722705571	61.1644802040106	11.2824123227725	37.788917197159	82.2493476246293	50.8185327354525	52.2058391639213	14.1334147771678	16.1101889128428	48.5297192254478	37.7580421516384	39.7208441384324	10.8180503872723	55.4845232809063	30.9708572058745	53.733126285232	0.401012611318428	77.7447813658014	33.2816924770452	42.4927833072594	39.4472768991393	81.0021403455966	11.2577408412968	70.4500425621078	11.3439662795376	106.723323023564	39.5085898646259	44.5122416777365	108.418873328528	8.43991756581831	3.26136567768396	62.2063620138478	42.8824608252602	96.137572322793	61.4133338407161	16.2161675798862	86.6690390442	35.9646614078709	42.7135603829461	97.3068148199876	64.0133480716206	30.1342256454533	22.399747715972	14.4142644797101	17.0920085708455	52.1797811311896
128	128	7.28176915050973	7.45905169518239	8.38372475886241	8.92782879463497	4.94403164671767	6.12821812844031	9.97409754289155	9.97532361934427	9.97355045941169	14.72216725633	12.4127196052226	9.76154700572742	25.7425034341333	8.65607931033693	43.3387374832255	10.8959349560514	15.6898619228707	15.8489984382879	16.4276325574017	12.2423159764349	16.2784077124283	17.599596705213	22.3862306841309	17.3497028548817	18.4260257277598	18.5317998297425	18.2856820530318	19.0612572412007	12.8160316018486	19.2083771318425	20.2972559197058	18.706299784301	18.0770364754209	19.3310875023176	18.4956590716871	25.7367380563147	18.6507326028685	18.6480092769165	18.6481174676846	18.871667791694	17.7728580778254	17.9417560528073	16.3744925682762	16.676358097641	16.7938236909261	34.750319540095	35.6528789060857	36.9577678966784
129	129	61.4998986959144	54.7504276252593	73.4934096293258	66.0847158464726	66.0884196270635	66.0943485778699	65.3306878747513	65.3244211531503	65.427126985715	65.3431191083226	64.2898167875149	64.2123071188673	80.949573811967	63.1065811276457	74.2142146718342	66.3129198768737	66.311311656053	66.3155319028797	63.2901819702094	66.3015863607978	79.1139086785369	71.1645333137636	71.1846420760872	71.4862598184962	71.2537477816558	70.9917765003719	70.9860012940928	68.2784367913507	68.0785506215755	68.1055658021168	63.2121378516971	61.6513532306707	64.199833541134	59.8294277730928	59.0205464603215	60.0862127971587	57.7309195707366	57.6409286440352	57.6948001998173	57.6807589324226	57.505060550149	57.5780157616245	59.187451735694	57.8622662690321	58.6785496234566	59.4326124811291	59.4288030334521	59.3770670594179
130	130	2.16595259029085	5.79933457051931	12.6432734842254	1.18156013135855	5.67491539334498	9.99531284678225	19.0962181093911	4.33426108419873	6.47744245980254	21.6363653429862	28.1124608961619	0.292672828478951	8.13487086193691	4.08660458384805	20.2344549590049	8.30083196338197	0.93665537357422	4.75516143505597	0.0289908475785863	26.8351708698946	3.86856543206644	27.715294649315	10.0627226182673	9.47252505795125	2.89966894747963	0.190017146466348	24.9512084553339	10.506322721746	1.62938208812422	19.5730512317528	35.0104937271021	31.023546558802	8.36661517008062	11.6668790330987	13.3670190194744	11.4813964938674	2.9310119543321	9.71750274997782	21.3363244865122	10.5467847675677	3.33363227737532	12.2287638666138	2.83277090978844	2.03196201834722	35.921162764058	4.37730713756059	6.82282951512444	0.398894379750015
131	131	277.122596088616	277.767129631651	274.620499995473	268.589177455503	262.892536712839	269.274560827842	245.856102241508	245.228162185541	259.470081734637	230.390622958614	230.352990925307	230.410250940002	195.42991564504	219.62684041642	216.276816126386	171.178770484294	169.727475370994	170.122487269857	136.717616903512	136.536505459284	136.080349081717	102.351853494864	102.598078712481	102.617091174157	72.0783366512891	68.0968754474796	66.3866257636493	46.0487866080063	35.5080790913324	50.2529027866392	23.3914150368572	24.2096818877291	22.8787263367884	9.71824812062152	9.88041848496176	9.34584416093117	8.06719493688332	13.1303308287941	16.8209116883342	8.51888238501937	9.58269395114742	0.261534456154295	19.6362361926241	20.1223376592148	19.569853434035	35.7006143264804	36.4471315666313	37.270133116575
132	132	47.8400701085597	49.2934136037315	46.1334027365205	58.0976664056732	58.3972379696555	58.4583437207701	70.7119697535748	72.58343014887	69.2600052500357	81.2213037886397	81.5513765072316	81.4523240865979	92.3026194569251	90.7961178919497	93.3905326907867	101.98026685254	101.903508167506	102.113583598789	109.634145366287	109.826778317154	108.244455410918	115.721309979723	115.77378584275	115.802778648494	122.09002189368	121.873719704221	118.226423890594	123.720595726728	123.95842242228	125.297826118726	118.432485682288	118.459440066372	118.463167302046	114.073292465909	110.223075654096	113.646894415243	108.10147443606	106.631122850333	111.772058167348	102.37138083006	102.610727165446	102.716914099361	96.7505740792729	96.3916840578319	93.752580573331	87.1448274860602	87.1609047235293	87.1882074019598
133	133	14.6588402408337	11.5735839069638	12.1059654346093	11.0673630602734	7.22514288272921	12.8270152760111	1.12856461785046	0.128053735842185	11.9327829270872	16.5900583169648	7.23808925991022	20.7334157262412	9.0805776097794	12.0017006886247	8.73450566811315	7.20609980700149	5.23141616990841	4.69251230844838	6.01300562693471	2.55349680156054	1.18860596301532	1.46425399562915	16.6912592347391	12.0110551051323	4.13481376015804	7.72247655539171	5.34132876089996	9.40615444506978	14.455728640125	6.66727811323496	2.38209697842536	4.50464079257961	0.784512693476573	1.31351203081489	14.4802219727297	12.5294430496343	4.68028667277597	1.19220365188229	12.2133403611605	25.4051719700695	0.750841346347218	9.18785096169061	14.0352496916925	2.11362732062056	3.29445589299934	7.69453324862238	18.3277529723092	4.58746557601084
134	134	69.4346890708973	83.2729481793135	112.553615248496	90.7918901411729	85.6798529573575	83.2805358296657	57.8951961683504	65.9830436504789	90.869369687826	73.6825825981977	99.0647870396598	83.0014577399712	73.3592077226968	102.398900997711	50.1717665718591	89.9920053747675	113.335291170791	96.4230155028974	72.6335564883345	102.58671158452	96.7442075204269	87.1975466973207	95.8580245250283	91.8971929863916	98.3015523995514	82.406196015818	111.100858139062	97.1193505899865	102.616693010123	68.3449618089945	79.2037194845699	101.882321429291	99.8866173443189	88.4119555074994	77.0779629676084	80.2293210715095	91.9111624518906	78.3787710035714	92.0542098474652	81.2407887502293	86.2007653382241	94.5404932985169	75.6432548638559	93.9019283545993	81.3825405419049	87.5876818873643	84.929496109676	99.7220853768213
135	135	71.3965916025223	74.6980683729108	93.2493235243401	77.4651521999768	77.6655214380925	98.4883380709434	83.4308369184981	65.7055619265888	94.4510966723391	107.202866065807	80.1680123533932	90.208578094276	99.6513562161937	106.436538343479	105.177042308558	106.659310097665	84.2362302118826	110.705765923479	69.8750798738566	112.20809343503	82.6821596437752	102.344778982678	80.3549353919159	74.6180263087028	69.1901531060035	87.0130603491477	98.7734208664376	89.9883731445434	97.2066497120823	70.1035681683568	89.9215498088247	84.9282385673774	92.5121264695394	73.602261471355	111.776585486087	111.115307127709	76.3171682232621	75.207402698407	95.5680309200594	100.015255866324	67.3608990129112	71.8201255131655	93.4451097094181	81.0124705788164	100.152998656248	88.6537118479766	87.1612846921092	74.4998951025943
136	136	265.909538282486	265.614217803656	264.196937773642	286.978455506016	287.230677853676	287.642138808029	253.869038321779	259.07323931819	255.609511145548	201.12490896348	201.148149568131	195.932727501455	168.04355371133	166.918648995358	168.223699108005	143.816753997303	151.080319413739	156.410995553488	151.872964453003	152.507624418525	147.648390958106	149.371920652211	154.255915988961	154.55674950934	151.95673893835	151.208138336731	153.589010737537	153.808775988485	143.981478782453	151.013814915257	142.337973689634	148.995237273738	153.233493230985	152.087870071205	152.918694239074	152.193100685616	160.232914738916	163.26495993927	155.990041502011	150.517605485385	158.438845180377	142.395911011266	152.523501163714	152.467009909025	152.023730182922	155.256491412191	147.653201717862	156.07801473429
137	137	52.1304699693442	52.9177522339731	53.3894918108297	52.287035502415	51.5580096365623	53.1487089523253	51.7010089120448	51.1273856218042	49.8721171702292	52.6310315543226	47.9528049464034	48.1198026228266	51.6915532346059	23.7949056447153	49.7976187014887	44.7751949946935	42.20136077155	45.7423644215961	35.6866128945761	35.2253763223654	35.2040397832893	34.2659366769401	27.9675010306171	29.4979517142322	25.2833701629692	22.54355440561	22.4216970630962	17.6609111670157	17.2389784668177	16.9584131578298	14.3623615129381	16.7575124396537	6.06005783026166	26.9307757756005	5.31272425830218	7.00966610948602	10.5557886908367	0.956066206776382	32.5364906487662	4.5272737997485	13.9678296458355	3.11113926288081	10.9080353925195	10.9541558656103	10.8619659595915	11.846227428076	19.3306713401065	14.7809469835991
138	138	3.01011494896824	29.3554865628741	7.15199929857033	16.345015498971	27.9152764479818	21.4783761123233	26.8047314976792	22.9482925675074	1.27588719492251	2.4549476367995	9.21833918141218	13.390538887871	34.384514839645	10.1898868477348	8.51974119529073	13.9337447994027	14.0507027904506	1.04513479796514	2.02711885507359	18.281460714168	0.683339043254449	17.6572884762598	2.88976355557591	26.1237963831645	12.4682678232927	13.914503873617	5.60567030469238	20.5014984746464	17.6771872307156	12.6173664592472	7.48046100391296	18.2556350439017	23.5108215609401	6.06494246755029	14.570877034451	19.7017044611463	34.3325743485255	21.6161650046654	4.63116391458702	19.729607745579	0.703516535236361	9.72015654179769	1.64931868249454	17.4768978471731	18.9980401390804	12.8257364548163	6.87525191224382	0.122687014402262
139	139	64.8445672221859	64.5294783829966	59.7111814319762	76.3257964949643	46.0656645909033	57.3894458757925	57.2903018973476	43.7881904749261	62.2233506062608	54.1451226496261	77.8978795442048	36.8270455541008	51.4000011841224	51.5297088474197	65.0187197876188	57.6915674249552	48.6087606243377	60.7087899862267	55.6503524660137	59.6787046829054	66.5768620193986	49.4499046803627	50.8337404655263	62.6121250203688	44.6262909081362	67.1179113827914	64.9466201666219	42.1442958654517	57.5003072336183	75.275018967296	58.1671669204081	61.352353144201	63.5469678022456	38.5979248742103	59.9553551029325	60.3208601413528	59.4767108058836	53.1109596479487	55.9474734565677	66.0299001443751	47.6964668156189	59.5862111942753	54.300653984684	52.6983247014654	73.0623647186429	61.477926332753	61.9350633519186	68.6024743088629
140	140	17.5653126476945	32.2959898380873	34.8622222329939	28.1798014548564	26.6558755229812	26.7468439089893	27.5673801837962	25.7884077266539	29.372881592984	29.331940717947	29.5050792162404	28.6536563122932	30.1841242832865	30.2055128449709	30.1595073651708	30.164245151884	30.2184160400828	30.1440132935028	28.8413066231885	32.6558245332452	27.0207259402106	25.9786025507063	31.7133995671812	26.3349166717545	28.8827573065511	26.8419707200945	28.982563527979	67.9711830671697	48.9131908913964	23.8147240771152	24.6308496677031	25.6622235380188	26.7661496124942	23.6202454903613	23.516078748766	23.6661243372824	21.3092722129621	21.8756252240173	21.3381271231736	21.9671781736144	21.5799560624419	21.6095913433796	19.1525621954423	19.8458413966641	19.3144647278898	15.1217902339955	18.2424000015946	24.0202145501234
141	141	2.98960620580204	21.1820049011977	4.43965210728949	8.6118081750703	8.71823979297505	8.51271859638852	12.3766913708477	11.6757070279333	12.4697882535556	15.7792766159137	16.0340732233323	16.0313825999699	27.1488200564421	15.0066532576226	18.7198402048094	20.8696831619787	21.3763416678245	21.3337125231814	27.0123050214409	29.8425686243223	17.5698323925591	22.6082146648266	23.0846526515814	23.4711673657163	24.3382026849339	24.1200707737973	24.374749917128	23.9550691543087	23.951413465022	23.9551025396109	23.5883866359165	23.8194461183275	24.7665812641237	22.025302379358	21.3496073774999	21.4965342485452	17.1549514223979	21.9650955805058	15.9641060455597	25.6785728531968	14.1330804557825	13.788687986237	16.135967238513	18.0918488082748	15.0597009859829	14.9075189314608	13.8787453767661	14.4306035164392
142	142	5.43507671066941	40.8843976049689	22.6175420580231	35.1916447875565	44.6321496526005	61.6225842599697	18.6835258931945	30.704846477439	24.674533222498	51.2868522302717	26.8751765869709	8.24592112316766	36.1726583722016	56.6772384768413	17.6754579360264	29.7709255497648	1.23768215813933	21.4445254830846	19.7033226080763	34.6831697660352	13.7116834767153	28.4117437166828	25.9698924619476	21.1029016649136	5.41796298632593	30.6692245573817	45.3073520980347	21.9028576371126	12.5154103646586	15.0750991011443	13.5584730261524	3.9331340048081	8.63821805127103	31.2027493603358	19.563842035098	32.6819649911269	18.7218286455983	50.9200782176699	14.094116283781	11.8004933984278	28.7139787337736	14.9121263788024	15.792179366646	33.9912628098001	11.1534578613678	30.0837781443046	3.73747423895169	25.0266756349577
143	143	11.9029628498551	12.1074813548176	12.1709163356576	17.1394735453361	17.1259193489115	17.1502353914118	25.5147384284526	19.7916136891178	19.599021301673	30.948445034974	31.4128101414556	33.7107945555558	41.7195894873989	40.5907462898347	42.2123163662886	46.9888843281491	46.9068185799025	46.9190330188563	52.9600922487883	52.937496897324	52.9980852212374	61.0715787700561	60.925752559604	53.9380471361831	60.6004923189039	61.4467200156545	60.7347727075003	63.0822974101646	63.4114021652703	61.2969155270038	60.9894876008151	59.4792618817452	61.0745446349238	57.3396913098278	57.4206110331054	57.4144186761625	45.2273709769054	58.1060991438721	34.7641987361907	46.8189493385324	46.6993989891079	46.6399489064437	42.094868839624	37.0394700761502	35.4233062485987	29.5443873312393	32.6973595687359	33.3041857456234
144	144	27.6427260625816	27.4537283562788	27.5042192277451	31.5728578942078	27.6844876665778	31.5729705945177	32.4663770844905	34.3061276012623	40.0568547406494	35.9449194169725	36.7837181971218	40.189211177686	39.3433766092119	41.2975454799152	41.6259841394388	38.0074576519505	40.4998718690023	39.6270562080641	37.9477773953404	32.8981820189664	39.8938097175247	26.0953565104268	22.8213536792895	26.556104960882	19.9161163058366	15.363666660515	21.2923670298176	23.0667782516536	13.4167895216028	21.6198331601411	15.9820098508423	15.8189233280557	15.7237686508713	16.144347892409	14.2345522020595	16.10525701955	14.9315828135835	10.3416445061346	18.6505327366232	36.8349595660159	27.7648506279546	15.5710966443332	15.8001150698834	16.2385340862374	15.9471195903342	12.7417519132291	11.5115561138685	11.2703504648559
145	145	57.4162555506287	68.0063502189596	55.0098091242004	20.6351301926139	60.1506671796712	71.0615566654321	52.5606104658931	26.5724927590573	57.9443282558748	48.367340775857	57.0673287951321	56.6266829977992	74.3647137621106	36.7594035138679	43.7861432856753	23.7976559221333	38.4959848897212	45.4455312690648	59.6754201239628	35.9142475696927	49.2559026920346	51.9409398227079	47.2203530128358	27.3501425380449	37.2708178418748	60.0463019554935	55.1749244680531	36.2036275878737	46.0287099876952	35.5744988304302	40.59922620197	50.2523750285875	37.4854940835682	52.6535331006335	51.6829205563987	42.5472092766769	56.7714968523951	32.9261883454942	10.861730394125	38.7249165771808	54.7029350153784	52.203666840859	26.2608404832831	28.479755748403	60.3818971431637	46.4909142586999	40.185917818195	42.3780739578583
146	146	12.5455526795244	9.44141212061884	36.6233319679237	15.0695520962556	0.468318035818124	27.3622670914112	12.9703280947979	8.55037055076742	13.8474654102471	2.65617849351994	9.88065594536839	16.6650253086776	5.0604862901216	8.81397489499892	9.41594294427637	10.4126106025904	7.39410107675684	6.94885047911302	5.28295269011587	0.960074731780243	15.822644095257	5.7488624868354	16.1467139883294	13.2174790361981	3.51839887422124	21.6011540062137	15.2162342509621	6.39384260364611	14.7173395068338	8.44571194472434	21.2825353376095	32.3906173575397	6.81046728859071	0.393870531473842	3.41070098227199	7.57522508278692	12.0546946474179	0.937201039288408	14.2384947844919	3.77576066696306	1.66086758706787	29.7359415840138	7.66563078569884	10.1279704393068	10.2689491760971	9.30048577860076	28.5111989925945	21.0049761648396
147	147	11.8249771869397	5.29519136149496	11.5344433886244	1.47723936106124	1.31673439747299	5.22005877816364	23.3911711928766	24.4723634243622	53.7589163602103	17.0392453043658	9.0250353527196	2.08300163854687	44.6187582762364	11.1906945573142	33.5198553668418	1.5032841174507	13.5323081935211	7.40956530525341	1.03914340953365	5.33442525517297	12.1538476263823	51.3741397809483	26.0565422556586	20.5179843004398	14.6964055942474	24.6811723569363	46.0383425980199	25.3946760743399	5.78375339476181	5.68281128549999	20.4138109412512	0.247199233849667	53.5916688111882	1.13280409536177	16.0426302547051	22.6101404558482	5.46821834296682	3.72447140669274	13.4836972552026	17.0148294851598	7.54318839690323	28.9938707827387	0.386577172816799	30.2883496934857	17.5405435336106	1.30527123165253	31.3592033442215	5.40191656208057
148	148	314.40691258167	319.094470376844	311.507178688913	324.178333472179	320.528781034132	308.173092375765	305.18227913392	315.127489693186	322.406566703958	308.29558167288	319.732083816385	318.782626339563	316.102675409166	315.529219876757	317.01158013966	318.567596818681	317.087062025895	311.446847705936	311.353397470813	317.932260573024	321.901931358332	315.742697915758	326.3799176038	313.571471054796	314.788744250633	316.322602612602	318.470468345615	322.644178510194	316.228580622926	318.137965206589	320.74422812404	312.672673024074	314.628188938261	324.461929229847	305.932910611739	310.896188092376	320.289884853309	320.945336490618	324.848020015985	318.173943667849	320.807414916593	314.189547028755	320.042040012288	312.501267547687	321.986036360168	317.763495217828	314.25541231016	319.330667556459
149	149	6.36957004653783	11.7047877397016	0.404730705195701	2.86569931071256	14.3249259900721	20.7602585839673	12.0730093577238	2.40002933839475	29.2211560210387	13.2806067404514	9.69288155221115	8.02495444066156	4.12192707503894	15.8949116524768	6.39733167603119	13.7499425508574	15.9986347757263	0.542355355748319	8.26634611890074	8.77734896757266	2.11670002064542	3.96922453514332	16.9359256560145	8.54064060405514	8.14496926535197	0.587304491341037	31.173649295748	23.1561839377251	0.115351615654348	9.09159823452991	13.482646924853	11.1200330473732	12.2573585491594	11.9158980659172	8.98997751906471	0.234963951057261	7.4810363793771	15.1561409594934	7.78276705274524	13.1343413923661	18.4250032087371	3.99429891937226	1.89571952962074	27.3480757698145	8.80859745731365	11.2055089285056	11.0868636644527	25.3894870800268
150	150	44.9983187971117	18.8980787330033	12.3282190642837	20.5954824049459	12.3986862227892	26.6495150467688	33.1436548083462	41.2058128476488	17.2253319467348	11.5418093465011	13.3873881438381	30.4498392058849	38.2237201421812	42.4398016300377	23.4746882413351	34.9750658830223	26.2847329465964	33.5185034689743	36.2057173181945	28.5197926979659	15.1583099834518	26.1586840769069	24.6140350853221	19.8471541903327	20.596732849387	19.9806780685793	30.8532841099043	21.906824348298	7.96362727731357	17.4293475711273	10.9528890194763	23.0578789377776	9.66045079247263	5.38573425528125	16.2595986364081	34.9111900830289	11.140480339353	28.6696954212433	16.9667708084614	22.1471908522512	18.1950334353367	15.8088408841614	21.6705960350344	9.77597296317687	37.2586936469183	27.8609171221814	16.568052565071	28.1634376201059
151	151	49.3293045404686	50.3217974872224	54.1395855221943	55.0676504249752	48.1181397633853	56.6061551307793	47.2815489915283	49.3880904441883	49.7563294695674	49.8392236397961	49.9016299050878	43.8668444080344	50.1471945830655	57.8513313236912	55.4450235472278	53.6174976738364	52.7798655638781	51.3541865137322	45.1031845039558	48.0421596938273	48.2012566379604	52.2344193636776	50.796579832151	53.3389410878543	49.0129673320359	53.3315417360001	49.4750387987576	51.8343586350436	45.8180910607249	54.6208410859095	49.2472125927929	53.7434451186357	48.5656672021655	48.4438610878577	49.2511911591908	52.8816215648547	50.9325990652801	52.6110908011375	50.4053759532628	51.4615186442986	50.6025379186399	48.8171041320809	56.7022678391681	47.8345308748298	44.7002174188731	51.0138431280074	53.306674663251	49.219045466405
152	152	97.051892645843	101.779891058814	107.655313056318	104.033601510191	107.150564271405	104.010181006258	111.817248857023	121.895348639374	104.263161703167	108.821299611484	99.3923303185838	98.4704019720874	97.6429815090492	115.64953649648	82.8255128575645	116.07733603497	123.86209707849	106.230867902348	118.281217721281	104.827274068862	99.4275586121601	110.673769042599	109.093450186377	119.784268657549	99.0119553023756	103.990536938854	116.278793281133	102.920207929771	106.976630697454	103.810241448051	99.2147579677153	88.6441536565005	107.99193230415	113.321096284193	97.405940455215	113.92599011187	133.305615556217	108.198066504189	102.535704866457	114.775927715415	103.858140762668	105.455762405016	111.057802327516	117.647795010154	112.553574610101	110.620027701897	118.131295726136	92.1143538958688
153	153	27.4051270756073	22.3750331391847	29.2167613585946	29.7385963971656	18.837106426836	30.3095472118107	24.840786485196	14.5275037320646	34.4993283784709	27.237449983385	26.5219041898793	30.8039469375054	26.9050176716759	24.3533488977459	24.6610022855267	25.5255776500992	32.936467389431	22.161436433405	13.3625875780202	11.4708149345042	21.0477440575657	23.2391540582513	23.7040373928293	17.4868088861758	32.4508856880921	26.84097015315	23.0006042557602	25.6455658575383	27.9548907941303	7.54145148158659	26.3834838449987	17.730603625471	18.407334052682	26.9377494454049	19.7752754491746	23.5092836831497	25.0907958670047	14.1524432957896	12.8932131578221	28.3828189562467	29.1992065406555	15.4573534967549	24.0720389430059	18.4677284238429	22.288155331916	17.7415227556169	2.72928066668009	17.5531096169224
154	154	0.597961534729554	1.64234806659989	4.80111889682799	0.684556587660593	3.40881690755969	3.31092303403022	0.734148230812522	2.09678005734974	1.66482520470797	1.34296743576982	4.07898501546054	3.90414368609008	4.15253034721191	0.354519561630179	3.5588694963044	2.83057619502219	2.6395251661611	7.66060933495535	2.5626831508341	8.37025078960015	6.21532680137947	0.451935823308307	2.69428521544733	3.89668579744699	1.31782167019361	4.03121718587078	2.62542100375308	4.58279818404085	0.721903976534519	2.87687221176873	0.129565334797656	2.85681456966385	1.41704369383127	1.25169305854868	0.101144035261669	1.64584826276776	1.8598213073913	1.16944984046062	4.68460275256382	3.52121430846433	5.23911889300776	4.10222656898445	5.1076233981765	6.07103025763202	3.0059763438652	1.52394979077357	3.0835397383464	2.85745752627879
155	155	297.090322448832	297.252608296314	297.916645846441	336.984380374829	340.159805191085	334.980418973914	389.683636925053	391.459763337342	387.317534374748	422.287409398163	422.925159069383	419.234503494222	410.292743384307	410.609253748646	411.664906353038	368.262119132584	368.223172462098	368.209749785909	298.913533641584	298.857483535009	298.949570390455	225.387758054415	225.401273188523	225.392317809192	169.937437810636	169.939525349733	169.922651406018	145.402731048665	145.421599784283	145.321643705409	149.925782231909	150.681241582039	151.138103921466	169.76901098242	169.784640342412	169.847448052369	180.835675329503	182.219109166552	185.656801709109	173.398972590026	173.275674806666	176.168277287899	146.371383067139	143.050083500011	144.750106570652	92.4223486217041	92.3665387705926	92.4783053494649
156	156	26.0178377119811	32.3376965223407	50.038839267692	4.11254317587983	4.23357435882181	10.2773610909962	22.1557096506169	7.86254801246169	23.743642580425	5.94573327698951	10.5378593251484	3.04953730538493	2.22951603966081	22.5877471386343	12.7809895355003	21.4446446086911	35.499866660488	8.2437760059893	5.23646938939877	4.14637737724748	3.9689896741572	21.1703092947326	2.59416704870926	45.0463425958666	15.2909390022393	7.01346178299038	36.9581518203515	15.4939541088654	26.5793950120095	25.7763718943899	22.5596291099936	24.2490393002664	17.8847831248391	31.0704681247035	1.79014908115129	16.9562096758489	9.11937824747733	17.7610710899998	15.0940393677706	4.03619878601236	7.41123396690312	8.25637035105469	41.3822226681156	31.1398031297453	15.66214408353	14.002738064393	0.589523000366252	8.32590821327117
157	157	18.1061288705133	35.7105287537412	0.823532990751814	3.33546166311077	40.2924610599984	33.5052364719226	31.9495951642683	26.1607713874977	1.91797623414235	2.86940428121089	13.2824759925064	5.56467579157072	6.21391095708476	33.2439493145025	13.2956538638742	1.26572860573523	13.4937493633985	13.8252655225093	27.9539590865865	16.7393078028524	15.8333115079885	3.97799740700226	19.1942465025068	20.8495808522359	28.1219483326327	5.02374988521495	20.3390256495539	19.397902005081	6.35134878830982	5.32691030283806	9.2499776707385	0.670625153378232	4.47647795300386	1.69280167885641	15.2501465137165	0.116376076210403	3.12276173451188	7.23859483588339	19.5839358524331	14.1072326597619	35.5829985342249	4.35216781464549	10.5655374433457	2.64178853650428	0.748495612363495	9.44070323250406	0.432411410432257	15.3071523912672
158	158	274.271311218419	267.19744546007	281.678516188049	285.727497384364	274.437862622387	268.217226417809	264.557346796473	265.562005078793	264.723984169045	254.379136492357	258.945620035577	205.300302258064	255.696603672086	247.397842489055	256.343659898172	286.427332789299	287.9468298527	287.840593678028	323.286360476112	321.539474188956	320.787259256075	347.102198765077	346.479771690308	347.079572358262	338.980450892786	343.196939211625	348.006226186087	324.286794950115	294.676703958512	300.117937899598	257.29816416637	257.003078652654	259.269631374454	197.641006839004	199.795649953009	205.415383257083	174.076198000399	171.873698744186	172.831462531314	170.417877050455	169.288881492796	167.495681948398	186.05170036113	185.199655549651	182.421788369396	191.540560638259	193.330032441455	192.904316416508
159	159	379.052195916017	371.72543980712	381.65959313397	366.168274234889	370.787842358133	374.506055438008	387.855831963676	355.922605888638	365.834483369851	353.898380507539	353.898379109184	353.898379138648	339.140392608208	338.911078813176	338.878767055968	322.382928836896	321.604445485385	322.464382466324	303.302690060177	307.29854077802	305.361769392028	288.556828447779	287.727825296487	286.170642815231	272.872999790159	272.808269572289	272.877252517678	260.118911234995	260.119099937684	260.120001507862	251.18364501655	250.924039653235	251.778737344958	246.374835751422	246.360371859869	246.368954316922	246.424913553638	246.39192391351	246.366269363262	252.194580459444	248.718773256562	252.221446742979	260.822042387516	260.889950443108	260.87990297821	274.067959564918	275.355480941015	274.094104664746
160	160	111.365639374735	115.788211886168	124.243712112461	125.194221178192	122.1116859844	115.119834388357	134.445043574235	82.6908931039848	139.652752663196	91.1221078717121	60.6171762102765	119.514617443241	97.1553507126741	106.32134142368	77.9652968326309	72.1043632274967	95.4248025973795	87.0984492206228	84.5723481539404	107.516070287934	114.675819019187	102.656856341107	140.364546500659	90.2086938442105	103.182098403095	94.5409229579045	137.718534068236	125.346862436132	89.9305498778671	61.3015541925678	103.296989186567	71.6671830522026	105.19327817307	131.148541145767	132.931583955624	127.900084862811	44.0341333502022	94.4319166539871	104.268915162859	139.885844770828	124.133485703382	108.004667698375	118.074742951766	121.848082943622	100.106445808177	147.469278582653	126.684918068892	121.900755237036
161	161	126.141339935533	72.9412348356533	76.0801820614762	68.3514578944916	76.5776109942947	79.8884689819449	85.6522682364984	109.251054463567	91.902201354422	67.5851228313655	70.2451307870227	84.7866093864589	91.8511053147344	93.8491410074526	118.518410969822	109.275405380592	69.3296315905113	87.7999010211251	94.5918819296476	82.543242245529	99.4403747116577	118.38281008325	73.8144753943973	113.796873381377	132.821220948729	98.5235796958028	82.6265203674639	66.0677471136607	86.5579892434307	59.2204705073964	83.3678807281498	100.33710623343	101.908090794342	100.833128515538	71.2909389175006	115.482912417302	89.250436650181	116.507101119273	82.7567032856455	98.4181072237761	87.5573574923412	99.7607033957368	88.5145690064907	97.5429694318347	75.122364888163	69.5509462691544	89.4349672940748	73.6148071439785
162	162	0.276791256957811	0.316802466097072	3.18861757088892	4.73886780853812	7.4021852430809	5.36578295771733	8.62301462931855	13.6409723239796	2.79435249988896	5.65769408869074	23.5165499229452	11.6133307347289	8.30520821003496	5.01698524925528	11.6842933704278	11.8098619254941	10.6257569559217	8.93858409028977	6.43451144453022	1.45698502009243	7.10932306441611	8.51054020094152	6.29792730170914	16.0255087454247	4.39626276203547	2.82068803545964	1.51115892789641	3.15329067172644	6.4298992092873	2.43566663915028	13.5850951512366	6.32531979112996	4.38071807041865	7.65235609255263	5.2570255385353	11.7279105097863	10.4431132991106	1.55988902747524	6.81728718622796	6.70320534637211	7.40776356395432	8.45577561689106	10.9938127207948	14.4152481904425	6.84867864501595	3.10525354995446	8.33990906927125	3.00165062438234
163	163	273.549352848028	274.265327009791	272.408906300654	273.400648910341	274.97297469649	272.295907069713	263.877566024132	263.822752652791	263.412404875456	239.423573775943	251.794861025377	260.672119928911	227.938379067016	228.06834731077	227.512436386406	194.056257994442	201.78172813994	197.626226129255	173.707440244067	172.957619960603	172.406214975393	137.186462108606	144.614141854734	145.559086837949	110.288711444405	110.24484295777	110.34188704328	80.3100298338878	79.6256515771083	81.3500284429508	51.4698380280137	56.3828854788267	54.8261241499686	30.4160924594598	30.4106367776279	30.4183251133959	11.0024758191554	14.5547449845696	12.0147621799099	7.30679314016572	15.562412433101	0.197078784985347	1.33533837503817	0.586011399207747	1.5332923604032	6.52499371233393	5.35538544891203	3.94659736909633
164	164	4.51114604186578	0.399820754541004	19.2217419359857	9.48430110663507	31.236410724438	30.460163669384	25.0756796018995	21.2258826519095	15.3715356319104	15.1010202433997	5.37544263320417	8.52938306490286	14.6656285664162	25.8526676206297	2.21351399009731	27.3842194973401	20.7267380322574	38.2527510756149	18.2008917597371	26.9861713899176	16.4287069975766	31.7002212940728	10.7396960842215	22.5955045104501	14.077830506105	4.00022112512118	15.2126566766059	2.140646426957	12.3123448734971	4.6910346871855	0.174836717288244	2.64294140841534	15.1875010199048	0.157305702896783	17.6895519592079	24.9400579445604	8.68656738142512	4.73654379962047	10.8311874270193	19.5749514701423	3.34322125955717	5.86309545525234	3.58993399207282	29.6982298999096	4.38201812603857	19.3369071732533	21.8480846252692	23.4999395369139
165	165	27.0726447371979	27.8783732749603	29.2145404747837	28.826658556662	29.7196560315486	29.6773049606488	27.2050310994184	33.4248377524383	19.0480981098724	29.5337963738871	49.4808188854364	20.5603291771115	28.8917243071885	38.242737704088	28.1695244464076	39.5816671638888	35.6353265974476	39.0331365815237	62.7894431504392	64.7357094713189	65.3246394655454	124.824403143876	101.682776491394	104.461680748982	182.932645949921	186.586612901552	183.434238845641	225.700844892316	238.687182609623	198.323353215464	193.824574052433	192.699321515328	190.155620664322	131.15395962314	133.624849683478	111.593325786548	70.6836563742244	75.2347785423543	71.6718368617866	43.1542629350379	43.7706070547567	40.0626940809026	32.5878044813898	36.5644390689353	36.9610280146422	29.4418853112976	31.941174829179	27.2674079521
166	166	29.93930283397	3.0728776512474	46.1447564331195	8.86395186051157	5.17217142750865	12.6671430330411	40.270150990789	6.12137277983159	30.1383585027844	1.32666456722775	25.074438647662	31.3140591031888	40.1877328884343	81.0392461434298	39.095862987684	110.014952376316	63.9824614173986	38.9003114209689	1.94810339436722	61.7953691260316	26.1686025550309	82.9147163722794	11.5313647050696	48.9136170386392	22.2127583020851	0.699953130766468	90.2840923113495	5.55076802235861	65.0219388382263	67.3503642977594	9.44189509831752	47.5184010524162	96.6968773074861	11.8041232482568	8.99906752846769	14.1141035077828	8.00422947418534	53.6514266253046	6.56379596908887	13.0280209323815	11.2145629122429	39.4069223005577	4.42484555739523	13.418481436146	1.26657877757519	21.9791387038704	49.9993740741624	20.3420345742166
167	167	2.55075781239995	0.845124210099891	1.33139672272771	9.72617512655551	0.823310314488488	1.30030609412482	5.01906147209128	0.612157554068269	7.01919052597628	5.85968070370038	4.87430395684446	6.40547982847399	4.47205442966287	3.27810670368334	1.55758009581925	3.32479063772026	6.32966636666412	0.240861348240533	8.10101641396895	4.13801571424422	2.32412274131555	4.46599062358004	11.833687017985	5.62082082262663	6.25916042891024	2.02780393602557	2.41954090813928	1.19939234392956	2.86381604664779	6.07920412439111	0.470395030999897	5.48376016330903	3.54531597828089	0.898603852740371	4.11758458638119	0.407797806053402	1.91823561936873	3.4227806107825	9.10063833705175	7.13133439773407	6.95948352031561	7.34581326154172	3.2134780461581	3.18479709228086	0.761935431245659	4.39268822039357	0.928633758477943	12.249166381899
168	168	5.0634581890705	21.6261123589703	31.2426570134411	48.7163709694842	46.6256407626999	8.82705841875733	1.02507664736439	39.5458676800256	6.83952793682937	66.1966184776212	12.2900979683795	65.4271134477247	22.363589184706	33.9805634340687	9.92864425206813	42.95384581711	22.3383892980484	81.5123783929384	25.1689354249217	34.7955807130049	12.7147413802569	30.8226552359518	37.6233671616606	68.7896222775453	1.92428297902106	19.3482716434221	45.4002100420983	12.9566235486907	30.9872647986561	58.1295860373952	16.5056472616371	24.2216097932076	22.5856430281605	75.8005373356555	20.9052333423757	62.4868992837879	28.2942073986021	87.8839636741066	35.6953157695098	3.87928153617334	57.8699124751271	5.18928613621555	58.3545513493786	46.5932746160231	77.8830622267279	49.4992600814469	37.9610962607239	2.96600835808853
169	169	2.44199402523104	17.1492485521574	40.5832476896067	8.58352560616849	32.7658421170238	3.30097550988425	11.9580020033864	14.6932303717665	14.892509190609	26.8288063101865	5.11165574188551	30.5501657070222	11.7164848878194	0.164849952806463	20.0632911287356	38.0404954211531	55.8098694073487	17.1605454139182	34.3499141529774	22.1801032702846	27.1131550117948	0.775736469317986	33.582017333318	1.62666570546325	8.2086121588277	2.36093612618065	1.29220464699051	15.3363045068976	17.7390739022198	40.404717489303	4.07633807500262	3.14620597670342	16.6845614801125	14.7391778280404	49.2061006988834	26.8143956180382	7.32628174333312	32.6332667922837	13.6408413206151	10.7543420903852	30.0607624829306	24.4487964903295	21.1856085199745	8.39267382035746	14.9584552422255	47.7241404919445	9.88846743408569	23.0793178048978
170	170	51.5605760843403	16.4413320805617	5.18178004872477	1.19401496102842	0.378936551362912	8.28187658639131	43.1795891715741	4.36504558784916	1.10104103023717	21.2351180575456	7.61040124477029	19.1623098508388	14.1939845268915	5.42666288388384	15.1549684162348	31.066904827098	3.76293215033494	9.89293331830419	0.462179090667593	10.3020755713568	6.25841666007605	25.9268167282084	30.234382823742	21.6038493243885	7.00455145063116	33.2680624270402	15.9148757994889	25.8613311930088	19.7234728860267	5.7283870924457	2.57300428374446	26.9618593377027	12.5325246279965	10.6974003825136	20.965834027789	50.1537078384132	1.41335528507656	57.4239903773921	2.70627843430661	14.6924774143784	3.85018482218803	11.9733440088884	24.3809816863997	24.2747800170333	12.4919339702285	4.34447817919086	5.94534026034467	19.3463963785015
171	171	259.768293840222	254.861456376252	239.224795297709	249.64615117123	249.609221004687	249.616349147998	235.972915016527	246.047475686429	239.586268437091	223.855485105799	223.836173375408	223.850504420772	200.123055732617	198.691131151902	199.070908211565	166.235037777459	175.676102981282	160.567964166167	133.757546624892	137.87100669147	153.295827544239	102.989528897744	101.9140754467	99.9026972612747	105.809607874364	78.2251119509607	75.1410379633759	44.071171801202	42.261898802618	40.1235336138073	18.7970848809705	25.6992312274597	35.3529474287284	20.4588445942533	8.69414103255503	8.30059014584148	0.0549957683118238	0.7187195463236	1.61920733121304	4.82913198096225	6.72940069393298	5.22387148668855	19.2753466382493	19.0090080558314	19.1192887400196	37.6758794500589	43.7167152434247	50.7116784366243
172	172	5.67875889831162	22.1660928077852	3.69513492483047	11.7600254843357	11.0314191595811	12.4360379987763	13.2996523209807	13.0624744750115	13.2099328672304	11.5300282419292	17.4718566023232	11.1850701142133	7.49167166964208	9.26031909995339	11.0752036874824	15.9455167727278	17.0586585090643	16.6503942473012	21.4415369768324	15.9458069797468	22.7104297344504	14.5572165885868	14.8628298859538	12.0816267619243	18.5824287800328	20.5510981306794	23.6695492958297	15.0197586427223	19.9996660491064	18.4694455831679	18.2765378967373	18.3390940064151	18.239498245978	17.9397160995645	18.0634684120136	17.8819844673833	13.1132922826938	20.3282742434395	18.8305789665707	15.9910790597126	16.1660858603161	16.4095205065218	15.6345736599861	15.5103759322582	16.0390740903768	14.3174550754777	14.7535806338927	16.7802875428424
173	173	16.4147001038885	15.5088317989902	45.1225935760692	51.786565508726	48.913789662219	73.4784270868703	32.8584786079257	33.6003644616997	55.2272562426116	60.5736876572538	30.2915408173294	37.0777327275494	28.7726897718704	43.2702349290212	54.5458613106237	26.4475985854019	44.0893381981571	48.0601988097781	73.5059754099998	34.0420204544136	20.194544485081	49.5443914040871	38.6516619616131	51.5319202411401	32.1697071569631	28.5798614329816	41.6180835767069	62.5684326896921	32.7768420394817	53.4400023483046	30.0806498803814	42.1181991842776	49.7295866017058	21.9748969046093	57.4562402580062	29.2532637572066	44.9574663171322	38.7242187951379	56.8369009033213	38.9035436051599	58.9598016360863	58.3462467593589	38.824227389634	28.0185132437805	36.435028712807	51.7598615325893	24.1170070774304	41.3081984757301
174	174	599.528726333889	601.690664185791	593.161596612623	596.568047776813	595.511110499762	598.516050365955	598.576584732419	598.567676442246	598.612079969191	604.602766319157	604.534661053755	604.673886650653	613.003691373811	612.946510417597	612.535761269481	619.275598260758	619.271302222014	619.272474218859	627.268293946129	614.572830918037	620.055963972524	615.204488452744	616.401979148847	616.633115210896	605.331790112622	609.643069029874	610.150685147669	590.920389355464	591.193769529291	591.561489958169	580.859851648205	581.12109312684	581.090739623013	576.867324882561	575.492021907805	577.294593106664	576.167346372739	576.70537841793	577.906290467141	579.726182156906	579.699548342458	579.720036508049	580.547597542925	582.586771146117	582.835153240329	580.474122611247	580.468190462323	580.47757085715
175	175	61.7173037092524	58.4090910184367	76.8051701532325	66.3999279948639	67.70165275043	66.5839839824732	61.6838517710226	79.1782493191274	76.874957926171	75.9350803259545	72.1580871606305	60.168166540467	64.8407116625693	82.0358620955705	82.7445179323251	83.4269289954333	85.7755034890982	60.1895401253007	75.7688110228048	46.8575113672998	57.2203999151729	70.5716602354544	51.443235984713	56.8900451101961	74.8829384607465	48.496251613391	85.4371112931964	84.180768581134	65.2296832597669	76.4952253457229	75.3033480535122	60.9981346916469	52.7465297026527	64.5069748831768	73.9914249764863	74.7657490368423	69.8889977908467	60.6069940554696	77.6956104619579	49.817706428777	71.1987214540439	55.5263055808166	69.0664236727703	75.49524104995	69.9117152171875	63.2457038086824	66.7876390121519	70.9178666049767
176	176	220.082093084227	223.089239770241	226.185841884722	236.386953062734	244.923285208505	239.776692551662	274.66189990937	267.915745165013	272.591222467969	314.561440617901	315.55617359025	316.024013839542	367.986783164187	367.986880254415	367.985763313819	420.061170693483	420.126944474257	419.540964982401	464.900329189479	464.892924340296	464.903123946156	497.544225708849	496.607274269941	497.630010363574	513.357578927486	513.791826315184	512.611391820177	508.801307438525	506.344346429765	510.716550495619	480.323835329389	481.802531869075	479.779177794213	434.619778809408	434.216433274672	434.701574615907	384.667766097885	362.893508842304	382.518566565502	298.237066427708	265.962303824067	281.907643380404	187.438987091803	210.807606510439	210.911566611076	133.419131848518	130.541782763432	124.664021679041
177	177	430.790593482587	427.135494561072	424.878835006092	435.53278715346	436.595311203962	437.170949498375	433.001528617985	433.18118889728	437.129312638366	418.773529880323	424.891307227376	422.851811336569	405.022277182443	407.648867156262	407.830500754456	392.33753627115	386.596271821507	390.061559193766	355.145253720394	354.63062735034	355.528158370713	307.835695122029	319.782119189727	332.614785849695	292.870515280725	296.538254498207	298.818072659329	268.577313461001	267.222033960769	270.936397436609	246.22191901816	246.219952949807	246.377547521999	229.311074820504	230.424643563289	231.949292768964	214.135617161313	219.796509333137	219.614564503792	214.943787595748	205.02349577794	224.668601451095	221.864852895315	222.288149763555	220.138124836391	233.974455016562	233.468153714976	233.109355235199
178	178	43.1723248972706	21.5971255550909	39.1264008050586	57.3504474161662	68.0412762762274	48.7974296432296	43.0587051646672	51.1870214411066	21.656123445064	72.6553058182751	64.3219808984569	72.0003947926212	80.9321673000376	72.1788948660346	71.5639223687118	39.4419507158899	54.5432670970697	60.3485262168745	43.9383111007861	46.3657855262833	41.6894002341816	44.2825538679376	18.252794399003	57.874773408435	27.2598634068253	50.2367133318229	61.9682537305052	43.3860913998403	50.2382615413684	47.0216269722306	52.92785378084	40.4290664683054	55.6434838752361	16.5775563745766	37.1328726486231	46.2794828979478	70.5305986300277	41.3133042144386	72.2113239259565	94.4313340351215	68.07800717504	31.9798225013325	15.8767889225301	61.4815654398589	95.9372982396584	84.2108528076876	41.1464295336759	61.3493775105054
179	179	99.5887438324047	104.846175253318	111.189027075008	104.08775132761	105.153471508194	108.14370299135	100.120886761475	97.3635778469227	104.422255300452	104.214408721257	105.93733639241	95.8847068264378	109.122235565414	115.812894677397	99.2646407132316	101.812287933965	98.0701796390182	101.871193623375	97.7133416582175	92.636785540442	106.934696285147	101.911577893776	101.38702528264	102.961002601231	107.599405748395	113.085312600959	105.71446341754	103.993644157971	112.510447696071	96.3465263675892	105.735584675041	110.748548735058	100.651478207684	100.693016817888	97.9098629725702	102.217833605002	105.677286903964	102.521198125771	100.150390105405	99.773276257678	102.275842570273	102.357339677046	98.148758489462	114.34909120598	92.6063981404089	102.940885813543	105.122464528502	94.2819854008606
180	180	33.9649585700361	46.6804500303548	86.8294457711939	56.3216291704234	12.1986507301156	95.3525267561495	46.859910707563	49.58314381816	32.2321648382489	58.4062170415942	29.24273607493	50.6804904146539	75.9446837098757	56.5722462663319	61.0677351009647	64.9892860397694	50.2665997616653	30.4055287058811	47.2308710687495	75.7475734965018	45.0019804364665	67.0580098974822	65.8618695856833	81.6686599159024	56.5108980674044	26.4510221142654	65.8000276760258	62.6093035014085	28.1676763147793	94.3193942709316	61.9824652338664	24.0075535374785	39.1468568423173	74.5016517949175	44.3874516038142	50.4401067581843	68.4932215337918	62.5408174026704	49.9833243824408	51.4217893565999	43.5412726026034	61.8601747564906	24.1995307203807	43.6159418312953	57.9078631647305	24.9034692598835	74.0151277207213	63.3487147627129
181	181	3.63909110812351	3.13279674829102	2.00412135951332	0.346349910503048	2.78095294850893	3.41674053601294	0.347346650864829	0.850923015634557	3.88432246027977	7.20832894452737	3.24596522967723	2.76520479477986	1.8792828583109	0.994506942853952	3.23350530605936	4.63306608190669	1.2042522525471	3.2778132842492	3.81676234506449	2.60206867747931	1.0375258404953	3.20953755536192	5.44271823332376	3.88455351360365	3.63137222090311	4.37373313284522	5.49388165063134	0.347444498458601	1.37256326156671	3.64777382288995	0.529069164097432	2.35787009178223	3.04620293353784	2.69978395162968	2.05207588706035	3.2512050920855	4.00251693803306	2.08320747889499	1.62233072992732	3.93808911365549	1.45701997762379	0.385682044651106	0.550593813750927	3.67146706178491	6.22026363718367	1.111772275477	2.16628474429608	1.89305334062099
182	182	130.999744174147	126.234519691861	125.753574192195	143.393381774696	128.443297941997	130.242421916908	131.601808797486	122.516850825915	132.807793650138	129.174855759296	138.537070550238	138.943885720729	135.261853857476	132.250670938529	139.707747599489	137.269637229826	138.511188481483	127.830253523033	119.362868580423	128.805761951779	137.153073127926	130.212804495183	119.661830973243	130.099508145369	134.515126478545	129.418566821086	131.353332717869	144.079167181891	127.318964321594	131.493088583277	137.032473004609	143.416792234232	127.259763319818	133.040798913286	131.427541075214	136.382046390748	122.791651703275	120.66872296352	123.052106387958	132.219019921844	134.754058177149	150.630037721302	123.617464815275	124.593055140555	127.489235150002	127.832326409902	130.855894391877	136.245028302888
183	183	0.395588697296908	5.24883741462424	1.37042535394769	3.20177585096519	5.65736520944095	5.94507669958061	7.34451904439043	4.72035642457828	3.43303699883603	1.20108125814205	0.656107477806045	2.91360959123787	5.23530917392565	6.78849375351709	2.1741500807595	5.92961811157717	6.75529029300735	3.83089482445524	3.39503530863435	0.780378488993765	1.89131817737877	6.01947160994718	12.6793959665937	6.44756060532223	6.10268965835163	0.654355492454765	0.0113796230779419	2.22560389511783	6.37872117084739	15.4205354483701	11.0411476751879	10.4921416146039	0.137778753389559	1.53141191988897	19.7513530923326	5.49857654804481	9.40364899009233	7.27049323338431	9.5483539381631	0.14845575836396	0.556179239670137	4.1115414603308	0.451171686614961	2.40731160140702	0.557034718440711	6.52703787315485	7.57351289161323	0.249631495219062
184	184	203.373424148049	205.720304375836	203.071476972127	202.26117573656	205.482776309225	222.613141041979	237.28357116468	236.18063403445	239.738854274683	285.696266173135	285.664688277599	285.394011260916	313.223688899079	309.723410377277	312.729931978434	302.377989727576	299.753459381517	302.280540134288	244.717364993181	236.890028636977	236.235037262167	175.870896201242	160.419373035278	166.005660420119	110.343520152974	115.326310927302	118.687245912302	101.280091985769	101.337621459184	101.289779280423	117.988866730641	118.025251608552	118.018326798297	130.904934395413	126.933048186315	135.643581950204	114.720183204354	114.677775146886	114.657790337288	71.2568589649038	71.1109696355376	71.1323445898985	27.8141533432095	31.9108244145162	34.8365087133984	19.9080791024233	19.6363490201214	20.3447066679095
185	185	283.176841029426	300.964064097862	273.04421350016	291.773098312804	300.086516456187	290.019267641476	301.669711847439	286.93804543937	280.00534668814	305.441413085031	296.84415506138	262.788565054441	289.769266159636	293.05739977062	292.630340410158	284.982094014672	304.484556536712	320.456247288004	273.480409583934	309.520154149506	287.985912005715	290.372695422509	292.897049991539	306.790172894565	283.380886436902	283.783726264206	288.287741527693	295.831087108815	273.618433380664	283.765423851926	303.112384096755	310.033566410621	283.750917919442	278.04032193412	295.869729422911	309.281687505184	289.544605231629	286.566777827909	286.278144469043	298.825108334797	286.5054842839	288.533703130685	278.711705243245	262.722078219202	282.138771843101	292.110969127419	298.2248558324	287.720122648831
186	186	54.4314628819509	6.63466232877252	31.626933091494	8.35455445513218	45.5310374782975	9.99944664052641	15.0433012233644	31.5304770785361	1.4467960292646	50.1592905629686	33.5945411393675	1.71398685403941	18.9227948270986	8.3273033197417	19.7372336661843	3.50346405750527	10.4794038594841	13.516507723154	4.17046631157664	19.1210704863215	16.985265783337	14.089839709565	20.1447565204286	50.3107441848442	4.40308408363968	15.1599880114812	0.727933559685116	18.0471502359378	25.1750620623329	3.92604356618662	16.992106142235	38.0555123558957	11.3232582916756	2.71947592832845	34.1733911881053	15.3327886469976	10.7289893098212	28.1508508128607	38.1076540626223	26.201189403182	16.3466143730961	3.41809237192231	13.3620882940085	29.4651799158871	12.056056486136	43.774752004237	43.4675603020413	32.5537897209457
187	187	55.7479505231956	55.7449032984835	55.7380007721514	69.2284586269863	69.193131319611	69.4331356761823	85.8371532150361	91.5885453852037	85.8168466690662	98.713725437775	98.0309141364565	99.2305019031944	109.069235028464	112.096421494225	110.754279765337	121.875423461724	124.467012408534	123.719952163691	129.419167530254	128.95318817133	129.179250210322	139.034543890825	149.61076948126	128.089432692111	129.221794920365	129.17477304203	129.267373950311	126.360079630401	123.831999965748	119.58169400837	106.87152172838	106.20568753524	110.711522620525	94.2939413444499	93.8306631502934	93.9607662187626	73.9908135456858	73.5987146589345	68.2309952115103	50.6947680008773	56.4134064300111	53.4544134536314	31.9908946448442	31.5859245146587	30.8185034826254	0.545530614887898	0.0759895154272989	4.99341659942943
188	188	62.1000903439963	62.1923552924604	62.1952175320424	58.2890479310551	58.296962938893	58.1301510626321	52.4997433151411	50.4329626334486	51.9812446024953	45.6065261877447	45.5823975806496	45.5301859638277	38.5611904783871	38.6294957052726	37.7196455138278	31.6220108599442	31.6641397803636	31.6787568745784	26.0616461270821	25.7066803340639	25.9664149080281	21.6591615175535	21.6168215361639	21.6170435176638	20.7753517549105	20.1189788968106	21.5589699769085	18.2393681567831	18.7823108896315	18.3658766635827	18.4945226479798	19.5854436621503	18.1451177641774	21.699966614134	21.7105667286227	21.7077418321714	25.6474840637859	24.7626995517787	28.0252180880587	29.3071238904351	29.0506813862631	28.5698147802929	34.1049493126079	33.2059750167483	33.2220675520745	37.9261979485185	37.8438767720028	37.3775964581699
189	189	3.11382867996646	4.99780355767648	3.57326588755022	6.23696243958022	1.87516454178713	21.8025711938512	10.7255201422483	17.6054883488098	5.8717253075013	21.4193243010206	10.3956490145996	7.78426097239664	1.09482650116199	5.63143053781485	5.67851740533717	2.66801276895417	1.69051422574018	18.3199442507531	1.75797399104715	9.66471495527999	2.09489463147355	15.9827749822517	4.96801516225247	11.7453109249618	5.06942384273929	4.99100914449301	5.5624202846571	6.18118691316082	6.71868345727739	14.9371168943599	1.54845974451947	4.42651174462794	4.27928319564472	0.998037200804778	10.8464110617924	3.76375418005688	9.93088447000687	11.8689217726927	14.0736053385019	10.0617172220069	3.39318527305658	9.02819744455851	13.7060747506914	5.264485972781	5.6883469841513	5.98762021105819	8.03540057929513	6.10731581852026
190	190	23.6530248446537	21.3189169846481	23.8263211211829	65.2908180832858	62.3814585820322	65.0252229488922	88.8436649952607	87.595899651906	90.0617754213137	63.7608361647674	59.9605716503767	67.8272470901377	24.6280303697812	24.789203078019	25.0859825350634	8.43771168146922	5.08911814023103	0.29008055459595	12.5567665811719	6.34745837072932	6.39186407670915	0.595999822035965	2.84926942838199	1.41076407505584	0.751986612459765	0.86934321292071	0.0306132097084982	2.08387709037571	0.0052769646448088	0.848410498097945	0.483806406537619	1.51585826741265	0.549272154558457	0.0529263242324054	0.553173901128868	0.0494306429143137	0.0562699647441641	0.352864466477234	1.03607132182631	0.91149678130275	1.45023831484588	2.07052902890478	1.49121432829109	0.565913437552616	1.71742924822583	0.401580404389336	3.69757506368654	2.02428186857108
191	191	286.170354154385	285.888630066566	285.563584210353	315.729944139517	317.308821524141	319.240746420375	348.88678430337	347.894735828756	349.603019436825	372.723937737017	372.761740947548	372.798476544146	343.460440247536	341.818492287755	340.236664532591	310.095768812805	311.53263937873	310.677612791593	281.17373687436	273.673811005458	281.161952477404	248.458669182409	248.278920839334	247.701881627857	217.709253901323	214.53096570899	217.740667853123	185.130383128886	185.131204997363	185.147530819769	152.858339585779	155.196357351415	149.400755366869	122.696546712395	122.575581346449	122.58700210545	91.6599944935509	91.4418354422856	93.6013961337488	58.2402905388139	60.6004386055323	60.0793052054426	30.2568645860976	29.0735260532294	32.6032440639225	2.74533870212177	3.96946450377584	3.39499030321603
192	192	397.492815258289	389.257393353117	396.869517949732	388.771407738188	393.201370257941	390.838431374003	391.028549530106	397.478787801987	398.282139457212	391.190260041631	385.011802398621	388.761686227119	391.595829376532	386.63232176495	396.764889634434	393.790733743994	398.029661596202	398.631456269252	391.829334746887	385.059873500506	405.739530344934	395.561460195487	390.290731358663	383.734400592307	388.014443264538	383.385922549222	389.82197167082	390.33132645324	401.273321634798	402.55250574956	392.207631181592	384.975840656539	382.36487485736	386.246490863715	396.776989362851	391.522675262705	380.207959833505	378.180281575324	386.498661562638	403.449136541556	405.517078096877	384.74741874293	385.723333064949	385.540551125386	387.483031958757	388.62623019647	403.672446705855	397.047844432614
193	193	133.887063928714	125.115484348891	141.715800059026	102.673381789953	108.003244119952	116.299269082521	117.510126808037	133.830096889829	119.233728369163	120.149616528954	121.482108648618	109.634735906706	97.9392838022739	108.207709461446	117.770546560243	107.618227249542	124.523231747407	109.994971088116	112.381518950847	113.65172179908	152.86494972483	128.410941905073	148.308462219856	120.619326459628	130.510143088429	111.517589678679	116.465272268802	119.149922931597	120.055315295187	136.794754685458	109.916438845742	93.8285763706451	119.287680719444	105.012716009483	140.814335767388	103.4407455556	135.513194131775	140.67260315971	99.5179182930447	103.798908301567	123.547117819847	111.489054818827	135.093886911281	113.986628119545	133.782392943543	112.963458203995	116.816733732611	120.348779285587
194	194	9.33580299531606	8.43929227480505	1.37760123479321	1.34754531692143	10.9585638309043	1.90846161462491	2.2941004328116	3.37860451281415	12.245060101361	17.4642359460031	4.51550889567911	6.96396800427549	4.91134065175157	17.9987297083801	2.31728242042643	9.49530955820236	22.9196840086808	9.37636252723459	1.73560219541568	11.36246005138	24.1159848929233	10.4986015668552	10.8290695925123	7.31021016229471	9.30682603917552	9.20476780696601	8.85864058594041	6.39372480039073	0.880735376355548	8.4446318488868	11.695150168184	5.05212805982906	3.10017316528164	3.28427998423595	2.4634048338878	8.97393599734521	14.4163355367447	8.98231071828511	12.2113408285247	15.4276227568057	10.8026953187854	11.2638084658384	5.84871614052081	22.1178776484582	5.79691623385571	3.15097654163699	11.6444586906012	5.59599086016264
195	195	99.3628100270015	95.8640507887266	116.388159272163	119.455362102969	121.432159075144	75.5067716939233	119.480660348752	160.4268613664	115.93411355993	75.9836060336964	119.94933391438	89.2824901388056	90.4216144069729	69.5546412895992	117.512194432163	96.6751650465469	73.9053821020574	74.7820337413197	113.865974906062	96.4787718405996	100.305178997185	139.827828954756	135.560385144494	95.9849215168647	125.373842927307	84.8026258257124	100.597276404861	89.8073374790209	96.878074753871	121.32216741722	72.8400805133317	101.224104097075	111.162878847082	110.323910568391	97.0390559514799	93.3758953280458	123.287235236751	105.42940506081	113.291089664702	105.220986813172	56.9292201341256	98.4143186714686	108.788911218584	105.830718797431	89.0961744473592	105.425280049829	73.1760991757293	132.002241695563
196	196	138.468283329271	140.830440388062	139.048688700286	139.717005504756	148.832082399838	139.900048825732	139.037040010283	138.678269590495	146.853376018718	144.304612090949	137.744368511073	137.533917383092	138.951030342428	141.554967606167	140.321231828625	135.690108885022	136.671602121462	144.45808263683	139.13489804439	140.147688414288	138.305198335666	148.363607749863	141.19477429298	138.898789075911	134.58444827452	141.58799447244	140.562473566324	139.72972296293	139.408407165255	147.546895929076	147.38427791211	138.327136108835	138.574541724391	143.490956238474	136.779625431111	138.873842647088	140.15345033999	131.56167746004	138.67485165084	132.784635889408	136.761380941395	142.345391439833	135.379670420835	142.81177828065	142.510442541582	147.171247958855	135.3309676186	142.307880714686
197	197	432.075602468178	432.025248086914	431.04310715132	433.772340049563	434.306386397964	436.153980729343	441.046411129097	438.532570686435	442.323555191154	444.117009051197	445.275786849736	444.551195162135	449.431989173945	449.431110264427	449.405431302886	459.73144823645	451.777149517935	451.067544263641	456.897560338892	458.278780074102	457.685075225484	462.361979272142	462.537607620426	462.845321914091	468.170581377462	465.496469766824	468.983037073452	469.710109709569	469.33047934475	473.861612033101	486.226952599787	471.451587544682	461.779625400467	468.898830043997	468.246722582842	468.768702062705	469.451740436127	459.96876256912	476.347351984196	459.121479106992	460.068775251256	459.622458023994	453.175748023584	455.704759345555	455.581635731298	454.406309994214	450.643664261668	448.97248453937
198	198	287.789507166084	288.188561423832	300.5359964956	295.791417514707	303.427371232016	306.543924860507	296.188289457935	297.714524500356	297.362321820931	286.727145384549	287.710988864	289.183123040567	262.430621481663	282.28947923864	268.702028605192	246.91610469256	243.817957009652	245.070795196244	208.171183244242	208.17039448559	208.169535188741	172.082166152263	170.876748003365	174.212956821	149.835271811117	137.476074666068	138.23153942547	104.512033176746	104.79829235537	104.848982106248	76.6610893094139	77.5916957788907	77.9626226068143	58.1698847827353	55.0453030717946	60.6391854609673	48.859372584031	48.5669702899501	48.7425222915606	54.9625980713839	43.821037348088	54.2034913798378	58.9881506981686	59.1650086550007	58.866138645647	80.2415929870317	78.7923346683594	78.9106766364453
199	199	54.025346714314	56.2301399766312	55.6317880812661	34.1930376829877	35.1383280122219	16.2787267186719	56.2347646670222	83.1436365929368	41.3391206044548	37.4589076992383	26.3515130020249	6.13979090962442	46.7942148884078	46.6202037261411	41.108019211819	82.5707843508711	48.4350029512635	69.2791270371531	68.5081621569588	73.6512006198921	70.0751582723061	43.9991272596219	48.9160449050402	32.9286856942887	59.9026345991752	48.5751123356567	74.5643059701856	68.102629483841	51.9577015734129	40.566508064598	24.8319556484509	79.8197112756526	66.953533861272	75.2320537869599	70.1198014762853	50.6815848772893	30.1784880613864	57.4172802317173	39.7185895981445	53.8959023527424	56.6263656458342	60.8229895009608	27.4255631025461	38.09012761773	61.7039250176596	50.2501905101282	32.0911253471222	11.6003472695514
200	200	149.772771472381	149.751503261094	143.505838211457	154.575619428152	155.009365934781	155.414441478899	165.819735576434	165.706776061031	165.720673404351	178.48771751307	176.557732514885	181.439344988957	180.272423625491	181.868145883273	179.892886570758	169.878895490343	170.001520092711	169.040972696738	152.493003967358	152.611807973517	152.54210370556	133.542145134033	133.516350633926	133.126953565662	121.278860744108	121.305296187251	121.300077174351	116.186800768517	116.032089840189	118.761453842189	121.832698530641	121.440865291828	122.160107355457	126.375640289451	126.758805228544	127.004611398137	124.127135840812	124.902686282928	123.620347914443	112.473747288219	123.414578987221	119.888059160869	113.389514498529	103.722845351351	90.2614182035707	94.6398373192658	94.5903893030251	94.9500466282604
201	201	15.777739925286	13.4479361251628	4.81107357216257	20.3604535459927	8.85299519771093	1.17459142254927	11.7952754887101	10.0064900090814	24.8738227215416	6.09429679045181	7.12505235559992	5.5762595848388	6.67027558038904	8.32784434065971	14.0371016025542	13.0565306585826	15.1342519141611	14.83184348822	19.7819110508896	25.686964699086	5.97046673357362	18.2096722399655	15.374371375628	10.3177063503483	10.2542877405829	16.3750223640149	17.3785551619713	7.04443598192759	11.9749846742133	12.0444600187453	21.7147058099122	8.97715431620214	18.6248936957953	22.4329025474755	11.0452408017974	4.53590866758216	7.62575763596492	3.15454338532868	9.61134840076308	10.5342673558862	1.75871291632875	15.8245945510929	0.524206294864124	13.8393230418383	9.65289034518223	16.2753910946463	0.32632647819073	1.44898273197193
202	202	228.292226843323	225.653192822707	240.144649660422	235.697055303709	233.960468500049	233.279044322607	236.147279875719	225.885421170166	218.205760092219	215.876353848846	222.724206804678	208.256225814917	185.68268253833	202.855460861064	196.743975797356	158.037940442659	169.191243613974	179.678900799568	135.610158904719	146.471252013712	144.452695789672	122.201003162245	126.185450622916	112.18231531769	85.1677342296709	82.1671812633958	82.8187979700583	72.1685421432009	54.0801045863979	37.4347383207448	21.7736230338758	28.719468633754	23.9801010856652	16.3507544044473	11.9139030791949	15.0382558011906	5.42065756949389	9.60880871291388	7.37952986772122	3.76422911413886	5.21348048472845	7.57917533876875	22.8656230985818	13.3391252534068	5.70980712468993	29.416674665596	28.7056207050859	38.5905654404323
203	203	21.6476352189107	60.4416164573676	27.9701911745683	32.930334458778	41.811215460909	23.2655188462696	54.3673525658628	63.6975702422545	25.6619330970503	54.2874298911537	40.1107835217523	85.0547861605889	50.7496266218996	0.25895023351184	72.0257558607828	6.4906325136181	62.4564214063352	31.1804900307277	80.4754756135955	17.1123504816501	58.0251779577391	42.4541742976301	47.1622775148466	24.7208569852307	42.309451991155	40.4366477807266	30.2282177509595	67.0603746826843	48.4809021937595	34.8568310942899	52.6440362033846	31.2976922228347	32.1318527494001	50.683526137355	47.4190425607553	29.0445532994044	37.0373916957818	23.687701766902	32.463991817931	46.9404546589238	24.269332060775	66.7860297674057	36.413594755639	29.3391218895172	69.7058814836207	25.0988059003852	10.0853067135954	38.3662448303373
204	204	273.334113387663	272.162283391714	272.94902881983	293.974441343202	295.666340330153	294.997452607016	316.244731362153	314.32759070911	315.094743105957	324.54299867874	326.732302453285	326.720145181491	303.504502991165	303.504981497582	303.505025531083	282.566479667264	282.402006267042	282.222635586019	261.376741687311	261.377556222062	261.376399491446	240.310927563099	240.31364636423	240.314109254553	217.307149424098	219.641057930872	216.008528500743	198.187347912735	198.185961606256	198.186515057743	177.023686773832	177.266198622534	177.295372160109	157.780424246671	153.379718447063	156.120464485932	135.00035386603	134.993388623477	134.99816259349	113.568470604515	114.091965926358	113.614899791367	93.5771978411132	93.3478038690721	92.6747123107536	73.5147346536516	70.4073726928529	72.3583821491616
205	205	2.15947638124249	1.02604936881635	0.460726310297483	0.506901370182988	11.6659836635763	11.3514920941596	0.487744505072659	12.5325680819198	4.82677383094434	137.065456576775	143.645919623235	147.936421235037	341.94272721497	346.421477654443	339.390491659377	477.347891790996	462.122644840336	467.131162055444	371.228438786365	372.237606005666	371.755874167523	165.712206382179	173.584297437817	169.041225483687	36.8800964359915	44.986524559296	36.5575158944163	8.10665361227692	20.7149827192896	4.92138717804921	2.02019608716438	2.55750565161086	1.54798206914265	10.0140185885548	3.62470200125676	3.81977462420551	1.16466923401208	22.1293797391412	13.2514173356061	1.47293249459304	1.54510873157694	0.129906942518425	11.5169537384626	3.00237323148264	13.8688147573536	26.4582876953128	24.0602215711948	0.131627904752486
206	206	1.18241800855633	2.27699470628729	0.992229686972295	3.29369610137356	2.92083135741063	10.6410948444436	2.73054271825104	3.62291321188915	7.49626016366396	1.50782859809613	5.63896216339472	16.5431470938382	3.35348748638812	10.0293094286735	3.01924752210292	0.648189770207444	14.5457436954079	2.40548299505944	8.01447826585843	6.79078702539088	8.80233431648686	11.2421779804189	0.0489067710983447	2.14976050410287	4.71123550923088	7.12452655176467	0.502983857397968	7.29915752830304	7.35465965070609	0.437085985700525	6.58446909073327	1.94401992068252	8.19678006588978	2.21180833354455	14.6104518291661	2.58458606996698	0.907055027247259	5.88113483880668	3.01926846930602	4.1146131051863	6.77291351488305	2.51566782326702	8.89062349138701	0.769677805856491	3.30367958994142	1.8772103683024	6.25071098947774	3.68316419847469
207	207	260.852981652875	256.931758650359	273.055141570665	299.543126182394	261.185269826237	278.579037163172	273.31956113993	272.910575381286	280.766713633845	271.169560460005	271.138849951653	271.201084888903	247.298304334016	260.296986861633	268.808697129783	249.170381337899	239.057222604637	236.684369022691	218.22592582393	217.115288965708	215.615105773017	181.205089625842	185.008050586192	186.998918551636	160.59255923219	163.035780917364	121.696880618092	125.123436262917	127.611069654944	123.979774887631	92.5028458150611	91.6557697422659	92.0511737655488	63.0926190611256	65.8639243764719	64.1243247642895	39.5145440144629	42.0148941674078	42.7152208848956	11.4713140941935	16.3343484633205	36.4759947724222	6.61623806039621	6.78210536721469	6.49251480963322	7.16986560383408	4.69542342978366	3.89981224519263
208	208	15.257786192137	8.20210746707572	11.9624223494556	15.0143358597826	11.7021778707762	18.653096857569	16.1818427604174	15.764477358316	14.8887898194305	0.87352759240386	15.2116495159342	32.2983744545034	23.3224653113762	27.8065314518451	12.3249538735291	0.226029017765718	8.003549874064	22.5925953653692	9.8300187327035	19.4697357627869	13.3185281211929	34.1176828197062	10.6873062915752	12.3499272641263	14.4228733833387	6.45801422890932	21.9777693993234	18.045056641396	9.74321392874611	7.73451067454593	13.6385940561311	14.0457882791149	4.84547282473606	18.5939490571795	15.7723221347251	10.4866372914464	15.7705604746059	3.58352688347406	0.242380546254537	16.4086138762294	11.5891622164352	6.82587118031486	15.256069729326	14.3188505735128	14.294287730253	19.2188390789693	12.7075335339294	10.8081237882466
209	209	72.3753951471995	49.5803478386024	65.9616437451316	71.3890611074685	79.6252301709075	72.5999841487213	77.2763246729788	79.4377177147621	76.6906942928149	85.0438025861637	85.0749969642831	85.0362317009828	118.338932871646	91.5564829749909	112.886711287249	82.013933466557	89.6782239131305	89.6730881754122	87.1654400946414	82.8147487352349	88.2710472412083	87.9075397435485	87.9682780380803	87.9456636111308	82.1759526327639	84.7465899440994	81.015631495319	74.9779015385232	74.1561044120689	77.9331818999844	64.0424997858288	69.2207822130284	75.502111384926	58.3244619016772	57.5833208555473	56.9419149301172	48.5002094940645	45.5809515021133	44.4977212367205	37.8916031002504	37.5670655308782	37.8401594736448	27.0277312736733	27.0350173840598	27.0492460768382	18.2947282842583	18.2942615780831	18.2936981038926
210	210	2.43816284611443	9.70789029088602	4.77112754901958	10.2031092649778	25.2948357659683	3.59366817987152	10.8611396459782	9.11928192701703	11.3869718833515	20.7033817953637	11.1627943822806	10.1488393191177	19.1413802741658	2.71866664245162	16.5242372353766	7.11745868815728	3.67335092795602	1.67982603682436	13.804107069642	13.1698065868048	16.5540751473484	6.44531445777378	9.19387418462808	2.48312434584044	12.2307720614692	5.09955659486915	9.72356058245326	5.17911920841213	3.33234789815682	4.30768118654504	23.0370010680414	31.5183854220296	0.453587676723676	10.4908795406403	2.22866252991957	1.0639553999188	13.7113703917026	6.74840531030521	10.0551767065023	9.95087523777338	13.1533480528294	4.25254016428131	2.5502383261409	7.645720977594	17.1637088540449	3.14072698488771	10.874689116024	8.52845425941604
211	211	55.3487484882764	59.4194957186562	61.6660015393068	67.6356052952004	70.5009036965943	65.3286330189005	75.9421701974037	76.3674520486288	76.533670548619	90.3555629048297	84.065452777168	95.7244337122143	87.3010889856448	80.4790772799614	87.1862668978026	91.2204298237581	92.634792708957	88.7911737000547	93.0827444616879	93.0850224203299	93.0877786944217	91.3843375421768	92.4449655503068	92.4816587643308	90.3588350300476	90.6073122104677	90.3277232388354	90.8946436852355	78.8783456475965	92.2076929827716	80.8535946991764	80.7691550205036	80.6387303555445	74.2799165681753	74.436536516329	74.3711438506184	83.6138377154062	61.7711315466093	71.4884921082747	59.9386938964987	56.7650044729014	62.0879993207071	55.6854594995557	53.4971427839836	55.8219302286209	34.0613916274147	58.0710424249462	28.8208588131068
212	212	5.31711251064338	0.189512195602224	13.9198239835433	2.74172305159297	4.41552296711407	3.78699848612377	3.17985106570995	3.78726023972363	5.21224004760514	6.23143626623036	6.26941152742705	4.4308370074542	1.89298631291145	4.65310069811325	5.52128472626349	0.0324342630444181	4.50470299207818	1.52707346998541	1.88447216315407	2.02986771793083	1.33447548800152	4.09125338520661	3.68480142533515	9.10766067574874	3.63392603468813	0.79984849060815	7.43994396594405	1.81347308038063	3.68722543230707	3.24120024409256	8.03450725991647	7.3702775391293	13.2670685116727	8.30018424399659	4.66348575806196	6.6305325010918	20.8353979418376	3.20878481957146	0.365458481854392	5.55100205530722	8.04484774120884	6.7190296573271	10.4395315786746	4.78609803787559	1.09445112180004	3.6979827625266	2.31833994707566	3.79453682475775
213	213	45.2040144960514	45.2155881020246	45.1808378820069	52.4142765075444	52.6850087581632	52.6351449212935	57.9088680002382	57.655305574617	57.1014460187485	64.7708468413049	64.6943850502984	64.7412880463098	69.1032211640468	69.1099610229795	69.1134958934686	71.8757363876949	72.0166952531452	72.0162524177374	72.6420171423292	73.7988888021607	72.7114652353304	181.118589338065	180.19547753817	175.710175314302	70.3762829218785	70.3084627665581	70.3741251485053	66.7747002959595	66.2670228808637	66.0609782313019	61.5613020057407	61.3620975106805	62.290659502216	55.4988253919777	53.2295389885904	55.0652111368139	45.9711320730879	47.3138857021547	49.9246192547132	38.7558124114666	39.7117070027191	41.3737240256036	32.6061697659602	32.6061561008123	32.6061581200675	25.2874087456017	25.2944116913936	25.2837993744561
214	214	165.030271793298	164.355863689478	168.407321809186	166.476697480395	181.356837214877	163.832655589418	171.233792800535	163.939299135535	177.263424506369	168.301071227701	160.408773131687	177.871393567669	162.820888220721	171.47244083042	160.549782776919	163.651724191752	175.674052312153	170.112598130696	173.367763350302	168.238306082747	169.030074905018	158.480497993111	162.446657357655	172.117048346919	170.25667230197	160.100683394484	179.79232105222	165.08522277534	163.016710374609	165.579716360612	162.697585226474	159.134516243235	179.113360412492	172.120076932645	166.95415245784	163.615341710294	166.831844102904	170.261519419356	182.767270515068	168.232020741323	167.169960480244	167.234225933074	171.151864058146	159.826444866771	171.28404078805	177.898953939667	170.483907714684	180.591950738162
215	215	74.2720547744712	76.5801503965414	76.2065272673172	76.2830478741098	76.8772832247645	76.3823587400736	82.8246381369126	81.1428743186488	81.2896752560291	88.3906402341162	90.4158609598593	88.5412345670118	89.8399546912947	89.5513292950222	89.4426465546467	85.9267256783579	85.9621211884736	85.9356527359215	77.0967442583534	76.4364309026819	78.2891257503291	70.0023419722833	70.062357612173	70.3653596508545	70.113513791492	68.5035403527132	56.49407904421	65.2611240188006	65.4780673536741	65.1134098965087	67.5584506283161	67.4234027243276	67.6542504309761	67.6388557870083	68.6371960197385	68.7123085933197	65.3738061738274	65.4870503777881	65.4336890962469	59.510106640497	60.3105663401662	59.6940440607545	57.0673225472492	52.9686278509236	54.9869045139546	56.5520399105211	56.6158200977577	56.4691031833144
216	216	205.761045619437	205.665800455666	205.653224111873	190.641941210728	201.871215982777	190.129394735292	178.406845058104	177.002117427056	176.67492287364	156.765408840912	156.710306477086	156.805266934016	132.248552625814	132.248551507117	132.248547878869	108.880708097081	103.384885725975	103.985999857603	76.7455404409864	73.3165167776236	76.7749993365329	45.4129355528723	45.1851560122329	45.3286627128279	15.5885962353289	15.5652426161765	15.5042507058873	13.2467292549893	13.0081997165695	13.0223684888712	39.1306765249607	39.2210409975152	39.3179365223542	62.0458560290861	62.043790582735	62.0552294348822	80.4285561484015	78.9865684723272	77.8728092929377	95.25746802655	95.1577870110488	95.1567691965566	100.032455538228	97.0970831595596	112.145999334679	107.079594210776	110.878746963225	107.078782682017
217	217	83.4366045382757	72.5101968614247	83.3302219071978	78.1476921772454	84.1983203952424	71.7323815447084	74.8993014325027	75.1480843495542	84.794513754123	84.0163693355512	73.0372586269206	81.0179110959064	68.5998989085582	66.3047744113143	85.0509110856903	81.2366755655759	76.7249487270601	64.0071506816324	87.6795381012394	72.5602004013503	61.8808300402068	79.5131446733598	81.8422308061569	73.7688943547445	74.3561103914068	74.2911788551086	65.6361974096152	77.3573368293205	63.6326877676329	78.6846733052255	85.0513111247983	73.458239183676	70.6926454836745	60.865397316947	76.5707527184795	79.008165420974	75.2551060064917	56.8656224437303	80.5660862397005	68.660841668911	87.8944865443616	73.7634824273929	86.7579090638707	74.6459020132064	83.2958018732737	81.5333527542016	80.8048583515277	85.5667877018008
218	218	124.973993097681	126.484010137602	126.23231070433	126.817952549864	126.241420968921	125.7745919873	126.350727149031	126.363214715188	126.348438912889	124.32231230195	124.593591704861	124.511840327936	121.162106895405	121.09132048811	121.132559755202	115.753979541919	121.913012728584	119.550381175958	108.884546876402	112.917771908132	107.129977609482	104.076204386859	104.091257798295	104.069410084955	97.0836095653004	97.0806409114292	97.0781846543528	89.7413022716629	90.1393672270104	90.0822338439547	84.277925825091	82.9868299573496	82.4018139813769	76.6128564414257	82.0396753015797	73.148399322561	71.5033885541383	71.3560878083448	71.8856366379538	67.0608472810484	66.7882519555288	64.7940862363366	64.5415095916223	64.5628452250008	65.241002943795	63.9927592303156	66.4593310171579	62.7584786120814
219	219	274.774545039328	290.828710945507	283.878766940224	336.896778918043	294.647747825416	284.434645738786	304.526367491488	300.633031571366	311.066328590206	316.351426827449	317.783431235013	302.218055555756	274.586455417575	274.028647739606	292.752255772008	280.325818785835	320.902089984902	349.73607295275	300.654559448941	306.364395034613	275.049663596047	283.505901533191	301.807848981359	298.882510466791	287.294719671255	268.216906194967	314.448011010369	294.240346599597	296.075621498279	293.639655522268	311.455522063504	265.703544676342	282.901645623071	348.453588688277	257.700365165262	268.998556583834	325.945162660112	289.292353140468	301.257603862512	335.693934371762	271.306857607437	257.735127298363	300.960552866481	285.474553678804	266.131237226127	290.239035925849	337.225491517729	284.841368905184
220	220	2.39043719477755	2.08069862619723	1.82627401621594	6.52370575914506	6.0248027213328	8.61536400870976	4.70219421252735	7.62587204326739	2.84144816547427	3.40839926689037	5.86611240136164	0.173426539816211	6.93733398440798	3.98678691199171	21.0933814615408	8.78624027241523	15.875645081129	15.2340717652144	2.10991780754101	6.57697382748444	0.53177939669987	17.5544819379974	3.17299705351592	17.1988047116844	12.1249414918802	2.93221969456277	4.56216344977075	6.35359829722671	2.93262630601727	8.27142430201243	10.4314324704219	8.08196943849703	6.46578644262434	11.3820233896368	3.90684611919558	1.25393383516328	8.64734280288809	10.6018622075886	10.4497680322888	14.4357972361991	4.47520687858932	5.43815036232292	3.46823287573355	0.192925267827231	10.6793438172531	3.35080275202567	1.70673640102069	5.47021702379917
221	221	20.5827159280439	20.9173235564873	1.73440971856462	16.5411156434918	23.5285491880768	12.6740805720856	46.3779955740264	0.456795237092254	14.9504266014199	8.82082754226225	11.2171901780708	25.5815756726855	2.45586260028642	13.6920975192653	36.4363907897774	35.4893781304465	15.6449964732661	41.9709814839688	27.8630375227264	18.9420235769901	15.4331771497362	5.05075720791325	37.0707718297537	25.5743197061143	41.0965426244116	10.9486005499142	32.0723904387996	2.58055057108574	28.2153612146012	2.80245687277231	23.1732087237394	15.755141712966	0.397237831259963	5.76329779041681	4.10540255318208	27.8059180007092	17.1142089592787	4.2180684427913	37.0742104020798	2.97498836358706	5.18868361887917	40.6080251713549	11.132803211763	21.3788804155478	20.2051038648647	6.48393935492112	19.5114937059814	28.894223635625
222	222	155.579349769408	159.786528905043	150.065675182495	150.597565387768	138.725699443764	146.077314686211	150.400190102521	141.473573139825	156.548019185365	150.411449465912	161.254505677386	149.161883342136	138.243154506487	148.280343930994	146.626161479409	157.885585204664	160.769249583932	153.503605725976	158.707892670308	149.465471292987	160.051416742546	141.773974447323	157.054023673836	148.313607898307	158.427795915886	152.524299765811	156.197148625127	154.860343866413	150.257854853375	156.419590412788	150.924008424628	151.466792922021	153.120746331305	153.315970030761	147.205696539841	145.080124079948	153.863883462612	167.663583645775	156.837931126866	150.746085850694	155.430202263624	157.579871626856	160.188264008106	147.054522511883	159.393938360945	165.068488340828	148.421214443858	150.238181503842
223	223	13.6483298221993	19.399243594771	5.65973796910108	2.11154010124613	0.317560636732438	2.38035154240765	9.7674845425955	21.8792562891038	0.504319296478729	6.82251759585801	6.00829378346387	7.81798502454587	9.09271501248542	5.21828111399108	3.18032656215989	15.7125901583376	17.494851290401	18.0999965637602	49.1974907123721	49.4110722085253	49.070554600893	96.6925400445378	96.2979443935692	94.2252803592402	127.207308051747	135.32889249146	129.002776977646	121.394516729902	121.397744492405	121.405731022879	77.8373177787031	77.1602856699465	77.8962408542426	31.0244739962991	30.7200313356353	36.0095538073994	9.72851547788373	10.1457073270195	10.1613673338197	8.99570224224504	4.19161727528573	0.00518836386716037	2.84739465074263	3.06487039040133	2.71503215554645	1.22621470668273	2.10588868464403	7.69722282497769
224	224	131.635451626003	133.085385501272	129.817479708289	135.023579486102	141.83246685486	138.90811933282	133.708127791256	134.40709159315	134.609815970709	136.464038298775	130.412515399791	128.771652826489	122.519360721838	127.318738819702	117.138572343124	112.179152572226	93.1205761086621	91.9074438396556	98.010000090187	97.4983022389088	96.5160194766158	81.5172220795474	84.3201249634046	82.6490567841252	72.1338021338131	65.3887664310839	65.9231200257825	80.3666940362451	61.6012403114221	69.3665863673523	57.1913103565559	57.5079609310416	57.6384211215154	50.4813303352657	54.4370130068514	52.3579418020779	47.2109294001697	55.4858026273134	59.3519970179802	58.302785247374	58.4500952900781	57.0547951886369	68.5894361789864	67.8985748735121	68.170245722719	80.9944324569146	80.9144892226063	80.9686178950584
225	225	1.46983602593195	14.8350586795416	6.29679819917896	10.1162377127125	6.91288507897103	3.07909028105923	0.945761524484945	8.08191613977936	2.01083822742694	16.0456040110183	6.6497957529353	1.47738431236766	16.189026181475	2.58184713464096	5.87403153774817	2.14440427774388	1.92166396938064	10.1452462466646	7.95387826972736	0.434162036863647	13.3337195104826	1.97844018797869	7.75033774108804	8.08833149070261	9.69436986521392	9.7000502144875	0.0126378438956588	1.07413781620656	17.3297258314307	4.38130089443633	4.88786846410856	1.82780266829517	15.7526180236469	9.64184937430401	4.26521678611313	5.98510710853529	0.0998175131647153	5.4868742067359	0.336436918572434	0.128336331994942	5.29375013430662	11.1670845437342	6.32548542862524	7.34676768034892	1.71398674195652	10.5082699476515	1.39528685517262	1.57184928292016
226	226	122.895732119863	114.690438578434	106.661472901638	120.463416527046	112.619203010416	122.513791196972	111.965242377266	152.167166084763	155.883176077633	145.356015348976	132.904855367602	149.517138574054	100.650898283005	113.361343942557	145.713359847845	143.943502850842	170.676614024442	144.367476796922	123.498534478105	115.907840093604	146.867420461602	106.702213492624	122.775007486118	142.513892682515	153.387524903519	105.092009435747	174.375644140017	131.442236041127	144.630555942208	116.973207472133	128.605032013361	82.7057897203238	136.275911974994	148.940227628511	145.342647135905	116.550953776535	122.322894098738	146.645938431285	122.507579232963	90.8402838678465	130.52219818236	108.850269767222	130.415578378941	127.5827935889	160.609213692237	159.902467655388	119.84446763546	119.855735727401
227	227	54.5989059497031	34.2603340507302	55.4181180428073	36.2779002510814	58.6600582852503	41.614043133898	48.4239688623433	49.6373890352573	47.1296191910548	61.9630222576877	61.2927204396415	53.0027370190902	54.5905792124855	55.0303466484813	51.4744041166438	50.170172571455	54.4413279604144	53.1333632495177	47.6791857396243	55.1522404576765	66.0910157370559	43.9915513995279	38.6548866102669	49.3240827153524	55.1450824779418	36.2659231869953	53.2417525203275	48.8369258483046	41.7199175679677	47.9277993263865	55.6058425224258	42.3617837803246	45.4976943258696	41.4444387175006	44.1880792369975	50.2206086261429	57.574543597415	45.7779023635215	57.5086141496819	46.7031461987308	42.560211276338	48.5599462915653	40.8195372641191	44.2262724691357	48.1272016766374	36.835066423014	50.3855185351462	44.8084232553916
228	228	11.4055020699291	6.2616091948528	49.6346167758631	8.82364483403202	12.0641853324084	1.615671811319	3.43264911930855	56.1573529438879	28.542117877696	25.7578059201968	44.5071915079357	2.54317559422753	4.56998606291477	9.00787281996746	18.0363788541661	10.4942416836311	21.4979586637302	45.5171994464053	42.0252827770177	9.54285884806621	61.9349570947503	27.4383680385244	45.6091219905234	46.8496178293562	0.562822317345482	8.04622708240944	24.918507682551	29.235815571847	11.7443955633338	42.5740706516299	49.4704430587256	55.5303218903359	76.3640552014777	4.56649817831897	39.6166499423432	24.1324126668303	0.954821764443587	3.85449131074097	17.5985210058423	4.78861068188535	56.6525016239592	72.8601418175749	23.1417535135594	24.5679375131782	40.6700611858123	15.1836344904879	11.8017871060416	3.27712973238325
229	229	8.94160136291979	2.16927732025841	11.6699672086368	0.742309950611896	5.59398167638912	62.3275810665311	18.0285678396888	15.8787062236311	3.93520264315177	7.59444267146455	13.3084938551009	49.7281916048473	12.9085993471928	3.99745876126994	0.882845941441918	15.8532757866623	23.7469444806409	6.72577214787225	4.59862350696766	23.072438549183	34.4218725511279	23.8960052396627	5.05506904160283	4.22914668395698	11.7627104240322	25.1023560325163	15.582200666022	11.0895579311721	11.089741633276	45.3825321757759	2.41667608644269	2.74458986347804	5.96435104056785	6.76520038932203	5.51822165127975	7.4865245908424	6.39808322062865	42.1621935450369	5.71993966117359	9.20215952390749	8.72509680317386	7.43849818822185	18.7520449536168	16.8335244019518	4.0119825636464	16.9558585270236	54.7667618776763	6.27197192757387
230	230	56.6965587126295	56.0944307291141	58.5656141644606	77.2209532266983	76.268769589098	76.530471108899	96.0140598297215	85.0010482593113	101.229132498719	108.976596801974	109.004130325189	109.013754788563	119.128414766426	118.58594609819	118.374624575784	126.299920980182	127.357705342282	126.135583437812	127.497060692723	125.263770823337	123.383241407891	117.55702318689	129.209410257766	126.542700093277	123.346634926899	122.865909363242	119.817694185724	120.494425668199	106.49182813564	114.101599447461	103.399952600266	103.057505256978	104.609086619822	118.707796863589	84.4559341353392	82.0812272855803	82.5071291206091	89.6241920427825	90.883603047044	81.3232138392987	80.5667732895433	81.5650346528893	74.1673552888552	74.2196416859485	74.2214219107725	67.82922914997	69.2806174474507	68.9072610430767
231	231	29.3100435801916	19.3886818175485	25.6465574978685	39.4021872325051	26.5022748169483	36.4152973586885	33.0843277259853	16.2611182642057	45.4265051316959	42.4769818541265	16.2847417243985	43.2352139801484	12.2116927927049	1.91253828347405	42.5902066372264	39.6617809659413	40.6799191025437	51.8741882664209	35.2928635741707	39.2820932828774	28.8586037599992	27.4254849833425	34.7898336572144	38.4495852313619	37.4080003057779	23.1667064443612	20.6591274468629	37.6998381137183	29.1955543532137	42.9276042741792	58.0514327287375	42.2039510479579	7.33369439990928	20.8927964618911	41.8917367423854	29.6119528039697	29.8379932593982	20.2792222072737	14.741069579015	12.522477956037	7.11050892738445	39.7834654338991	1.22768760055307	49.8429550400325	16.6271001318691	42.0796195459536	8.39097588913226	7.14522597295789
232	232	467.56283771001	469.318933574459	479.903151588199	470.618482130292	467.001163742043	463.693953181889	478.909202196715	473.766916783347	481.794073634384	469.812846327275	471.553854309972	480.012324231348	472.027655964144	470.874347174453	483.633727858329	483.419176803814	468.187268381708	465.427075173089	470.537405683349	462.184176379503	474.066947674177	472.301661740247	477.041852480834	463.097493897317	485.395247234396	470.386934466476	466.1046554237	479.334261444675	464.098014995432	468.87486801986	469.463477206932	474.238722231135	473.250382050344	478.388990749904	470.755373816969	467.386734153876	451.529066047248	458.073684641764	473.560722219321	478.045760564217	469.628148956211	479.341254803783	480.441329160253	483.061489583859	466.968595417901	470.230798394005	473.379928205743	462.470859468343
233	233	104.861709752132	103.777385696948	92.6706529402242	104.400561592592	88.9679031754008	111.63656115754	86.6037122046259	103.844738510859	111.063512598674	101.40991450414	105.122794000824	99.937220951382	110.991537190585	84.0585042100131	99.2885036822532	120.896730030657	106.256007723065	101.562245652496	92.6777030211956	96.0678466613701	99.0809813575448	117.970079140359	102.234127209519	104.321929687332	97.7398681283289	107.599055670469	93.9149081547697	98.6870455403657	95.7816291728122	112.475551007662	98.1551918245032	98.8297816938705	86.6329511057241	104.948056287337	100.898489705288	106.802080872724	85.8215557606291	93.183902284079	104.73269737234	100.442825237551	101.336455002615	103.78012430133	101.672163870607	107.608898455571	99.5504093853401	86.1162317735278	106.063532634353	107.961749176633
234	234	5.61558805990813	26.4135184724212	9.78120157280004	21.3851561138901	5.95480959351494	15.7182463724956	18.5592405394554	29.3073817985949	11.9364228985784	7.17721343518115	2.89790060944618	26.6400379048497	18.2433784175956	33.3363453581972	20.185977934936	36.9730227173169	28.2454733340366	28.3171904259465	2.55195399824698	40.1059105038604	5.28468684516484	33.0530149940005	43.9334172152581	29.5579957451235	30.6514865490289	20.4119266839315	34.9874625377601	41.867774178462	23.8517062715284	12.2876702298202	11.2164477543464	21.5359937148242	33.9997317015944	15.5213152373699	28.9435406529333	50.147715057137	38.0315556391381	6.40014634167247	44.2763146633022	42.1061755746102	31.5073837744557	34.9225947917718	19.2732633781573	25.8786728070843	29.4380016759778	46.615228394384	2.19717177270537	11.7741433081875
235	235	15.9040961139361	5.72188758173511	25.4756025425311	2.91232763176875	5.49755254151793	3.62236582297091	7.78392587453593	28.6762286491318	1.31203046667911	30.3947440346224	44.6140670374747	24.2464082109237	18.5128784343029	19.1590827645903	12.9502995296951	3.17871775845555	4.17297347171274	12.039130682584	36.2560272163846	6.85954167667233	18.8035090585455	31.9695106383133	7.40351380466352	24.9350664409276	0.426599531409338	1.22712048612096	11.3114027583664	31.0373737168457	15.1528907855476	25.0026653458257	27.9507965338731	20.5997015537377	3.96688686051605	2.12117213900476	7.72744226491479	10.6994830847907	6.61744540462798	5.76247094390984	1.43475565627154	3.74040707574439	30.932709186033	5.72578574151146	3.27072556182558	32.1673702310127	10.3985128349751	11.1378496944655	3.07868445018238	13.7390304199448
236	236	142.285413907089	169.695480217235	144.848971644218	143.914272744116	139.039670910984	143.965949126675	140.741171678322	141.026578114419	136.102648525002	123.530951121018	126.627489197966	120.540908732747	116.63137977995	107.914356465992	109.224274857081	103.695113019547	102.366280141005	104.28125368735	91.2940854067681	91.386499819721	93.2477742165575	89.5276148182543	87.3085358462479	83.7348511231987	87.6705609242575	64.1734705677427	73.5004413553626	64.1307069089502	60.7263251672664	61.6790997281512	53.6638599144034	53.6270207145217	54.628097013966	38.2321853825728	43.9718070412489	48.5390565667522	30.2198488597133	32.9384822650997	29.9566676055191	17.8599568976517	26.1235870018764	10.2746467593773	20.3912620392999	20.8407500454356	42.7665819557787	47.8396904381154	43.0350308952444	40.6278093372742
237	237	108.398099897243	108.292154271697	108.584823998396	131.036481147223	131.158203832466	130.358107418657	151.883208132841	152.740642541198	152.958316781949	172.722358709673	172.994583529322	172.700512259746	190.295726693484	190.299083014365	190.301913625633	203.871050183434	203.946754213003	203.908028072711	213.020946571908	213.324358325274	213.231488214199	211.112649738763	215.349412372865	214.362610051151	216.109220447245	216.269372558025	216.153113873219	209.854903658071	210.213019755117	209.970182682237	198.138471522508	198.191282524163	198.390346579318	185.988539466191	181.503330386946	179.998144380475	165.104816708161	165.104899013133	165.104392549916	142.988383194065	144.282123541412	145.318602524148	121.785414260993	121.792608741175	121.821490123061	98.9827238525694	99.151414072456	99.7407085467569
238	238	11.1144793195918	9.13201624453887	20.0321135093026	19.2315605740441	27.255874800053	15.2183398495132	12.294171867478	4.53218281791223	43.4932314158984	0.499508110495162	48.4167787995062	2.42874507715654	47.880170550688	22.1815438672051	11.1589548909969	29.5340302210799	12.8644840650338	17.1913411857537	2.1110414779951	8.93907499235341	5.6129557578941	50.0445467674696	35.7819950249771	3.30100942575074	40.9242482235929	12.9220424682887	38.2445929498397	18.818604430966	8.63122659097329	2.05652129931563	11.0168909873071	4.44986683009718	37.8577841749123	20.133421225163	16.5369517710127	1.36612656067243	15.9420526139192	39.7583708574106	55.5219875008552	37.5490559701954	4.97239036839496	10.9788687409408	5.52879024815896	45.5208062241151	54.9546277160472	0.2528516680366	30.7535495865577	9.12204059965939
239	239	12.4332771601841	9.01738580455962	5.2411116449367	26.1742500977851	13.3073957575411	23.8580405940254	15.4016043516556	29.2875109901683	23.6129607163853	26.2077499141521	16.7560270772639	4.31479137088251	17.2645726283319	31.8450234037108	15.584785855635	29.8690558414016	1.66716756350647	1.4334922022961	3.50027330328864	32.7154083185195	5.68247251199141	16.7656945388754	2.99757327394521	24.3438986118021	21.730159829954	15.4299944542393	0.0958798138456795	7.90892355982931	3.01064986216074	2.57201625167775	6.16704217370705	22.436332262095	20.9952604203201	31.6853464961373	3.20869626532551	18.9671095961036	8.72724774876467	24.3499406371185	4.58130742922233	15.4272168789547	15.2759394285769	32.3959246602278	29.4332535299594	9.21714242794241	17.6574834683825	34.0937036081364	29.8616325870238	11.4800037154598
240	240	121.590185091927	108.840634359799	107.579558481238	113.917644037264	118.616339302495	116.759520879433	109.501222682599	108.96092466547	108.961817484021	105.033192947899	129.034592574729	80.6227587473227	90.6707098757978	87.539660742038	88.7488153228564	74.6540053408071	76.352161855945	75.3358087128169	62.4705876474912	59.0916404820565	62.1646774834821	44.8911095088776	45.6985964469445	45.7781425675414	29.4447289980193	30.5971578652729	29.771212768093	17.5313644174257	19.8298363463819	20.3452889178186	9.95937424390543	8.153313889537	9.15528124675064	3.48418224674608	4.15644851632255	4.25027640607398	0.347806236018244	5.30550042165838	0.914158585249278	1.12326053570507	1.51554164908275	0.937408560291531	9.67896775859447	9.83128624011609	8.68080832911223	115.450210273345	117.564042695515	115.396696743053
241	241	203.383511319257	210.267831130744	204.796234375471	222.345626586399	244.01555384762	221.834480304054	255.381709754371	277.98885508716	253.616452888991	303.878814276386	294.110902293016	302.917396423001	343.252296524465	319.549641809793	323.250563340358	342.060654180543	334.680799904465	342.199906723944	354.989766853923	376.104119795761	361.666862255516	385.293910357691	399.525328813975	360.914254110212	376.601676006297	367.381019583863	372.249441911578	318.77787623708	378.400035812204	405.744319183404	334.756095150163	349.444182032251	341.404121227052	320.106155227155	320.933887407404	319.339813282918	292.225515110792	291.018291973501	289.019014070178	257.095662677503	269.526680448615	255.183597906505	229.913903436967	221.391332411416	229.89823105501	210.882023542648	199.714446994849	219.014093896922
242	242	9.68977759571301	20.5129362180915	4.25946201217457	9.01802300854818	8.4322938754084	9.13073981747519	8.0755719660588	8.76150674950183	7.45491786041482	9.37590622686101	6.97186668829875	4.63947707785166	7.73356038005778	7.75122430310176	7.70397084416558	7.1525766214872	6.81727058200555	6.88205897249083	6.13227756295468	6.51925838268087	6.08154743466664	7.2215312174499	4.42422579786197	3.69951282132387	4.89534156335278	4.89811055232052	4.8881884894016	3.35171482855729	3.1397212966293	3.03726120627968	3.69856555458634	3.69893368692998	3.69793417619462	3.59655680067601	4.1356409841478	2.53636595282893	2.87676064728174	2.76407895694442	2.86906160377391	2.5849741798716	2.68502710776854	2.63484492587706	3.14841437124343	2.91580250643233	2.29404747404017	2.59288368661871	2.5995500402014	2.53487328760388
243	243	35.7384235705979	13.6626862031363	4.94697832277222	72.8046141085708	40.7901040611089	2.82895213321902	19.4964358357797	7.00952907039766	45.2420522924295	1.1875363974625	0.960578523920487	35.1700318688984	44.7649530404669	4.06974326196286	37.9819231706399	80.6531665573166	18.2838359291233	13.0041430595549	15.7708198211019	25.4633138855025	30.1479922235199	17.4696909465398	29.6911914532177	22.4833488013112	37.2175071527486	37.4572310213073	2.64653120737308	8.12309729588314	28.7464912912093	51.2956647106872	32.8657231289454	43.3565804773305	10.825056827274	33.5081953581226	13.4485884418681	16.8349324869863	32.3020596063374	53.2899823220145	46.1963692356995	11.6940714197281	4.87130072559427	7.46175376778007	61.6434661742846	43.6156239620913	10.9366641101144	28.290268358284	12.9259380472546	45.6750406114086
244	244	144.907034357512	144.743230446795	147.525937498417	156.354900684472	154.923453881986	154.202981684589	159.783480327696	159.589017036614	159.669516991686	159.157828546914	159.154233473896	159.159776980304	153.748630817708	153.692078831625	153.053324333881	142.785305228641	143.307893876888	143.044891347066	128.494547971769	128.496330625519	128.493017427984	110.807364997082	111.031711890065	110.73100826743	91.6923788472582	92.4712544886858	90.1392022149263	72.0281675174433	69.1597339922709	73.2957328727332	49.4856721321018	69.0880386319695	42.2867233007999	31.2411251626757	35.8288632794222	32.9235579746058	16.1085565624489	20.4319505380469	22.3964143048819	10.2911376298764	10.0880126409649	10.806019285355	6.0783104073378	6.0311117381936	6.16506621780101	5.92432418512172	7.01476646131113	5.30302774949984
245	245	0.500647808240296	6.66726785567139	2.49140576696657	4.03303118833343	1.41525765127026	5.68807240949916	2.41076215981814	4.75720738876336	2.68405098925595	8.59243208256586	0.0340300624734117	5.19704950949125	3.31156057519023	2.04844797868328	5.72228735055182	5.31183389034406	0.464976254053376	4.49396675972833	3.68895239530037	1.14459685894517	4.43977300454583	5.58571798827779	2.87919490279084	0.851630237506607	3.54042760354402	5.24024108738479	1.46002782632446	5.65642970840962	2.75248414060689	0.369681423948873	4.86594916013845	8.79940593925229	4.23454603731656	2.11090781321094	8.08548567307954	2.94312679032439	2.99713550931862	2.07666271470057	5.57352115183246	3.72404895072043	3.00937185536217	1.12459270560188	2.87762058900131	1.40005527722469	0.0384501373089094	4.20579613160878	1.33263251121987	2.48824231652485
246	246	25.8148209986302	8.85902989571486	9.57758691913273	6.66268587843447	12.8623633366835	15.0621746722763	5.63794975462837	7.24867736315245	9.30119462481946	2.41657931659558	7.17435728542105	4.09794922271779	0.825283986516913	13.0408612499954	22.3288471089962	2.44756943753177	0.758551224917714	2.56733503848046	5.36789585591541	29.1769317426449	1.92314608693701	1.78686049399525	36.3458319697026	0.537136290833251	10.1161732152568	7.8496759842047	15.1719299538668	0.818005308794794	13.4579877678523	13.580488495627	11.6275587279606	12.3797108998746	22.9187759744619	12.0467027405632	2.1931592591175	7.24626044189397	0.323135038332032	20.4789371894571	16.7284037534439	8.68279642211012	19.3351859677115	4.94773388476307	11.4782171742577	17.803893256079	8.86109743450477	19.0254259369556	15.6722794087155	21.6528535515454
247	247	10.3213815049305	19.3552355617023	39.8276444966252	6.69739355939086	23.4763083773368	33.5514616353323	54.311360895373	54.8086529047616	1.83257817617832	19.3186659493822	1.30454126620028	7.23263455302064	12.0680395634524	11.1801968275515	13.9611021247491	14.2100595225956	22.9275585241819	2.94391862351156	9.15345140804646	13.3047872221726	6.60607745316148	8.2957623201669	2.60934993501815	39.3276380647505	30.6389262144345	16.6879050397077	3.48801811935849	13.204220142705	10.2309254804076	14.7422633725561	4.93307811399664	6.5458720969865	11.1328169731726	29.4985220270701	6.91397524958773	23.849870446173	50.3282703536252	14.6056745965298	19.0226927064127	29.934447109672	14.7327207639019	3.28510531835266	22.5801652637938	27.1420470545096	9.58581324407298	46.138746098203	31.2269523709675	6.76459485933593
248	248	622.328799616559	628.578735607863	631.350784439314	619.375036508055	622.939664141952	621.647363621493	591.912620763037	596.928100437736	588.179426174356	537.681123227327	536.907859949197	522.159547761662	446.345512293696	445.010074588938	435.202803428607	344.172902337169	345.231305967759	346.142457252285	249.525448042398	243.97968550378	245.505787725822	160.699391193752	128.57415824202	142.773466432816	78.7127497848288	77.3812351948719	78.6866671545252	25.1739007685738	27.3483997445616	26.2195756544581	2.87074432622738	0.690077935756955	1.36416582550542	8.20648693238148	11.0644389060128	11.6256242273351	44.8894713125032	40.0884285824178	52.4305936774949	104.349603781464	105.757764948241	102.86180113629	703.946506894947	724.991107512637	738.487110134483	289.44759798884	286.294230272669	291.139334379718
249	249	5.55163560330352	4.47708210884582	9.67928684249843	0.426766598141133	0.461564156151388	0.0364248384890376	0.525509175473764	0.535986235442686	0.00652590196700888	7.10194888911819	10.8941665005244	0.292507112606808	7.55228677187059	1.75772649355188	5.78565085704496	15.9660977994802	3.38042512057064	1.64461845586013	21.4120415915081	13.335117453377	33.6531067732534	30.9309271130007	31.5638908222263	31.4398001657072	29.9804451468654	29.5901070648637	28.1070675666469	15.5513469436882	24.9633012766504	17.6081217366222	8.7439142110652	9.83784867804688	10.5994642966459	4.11673111226865	1.19541376186997	3.57827475923368	0.638678024081912	0.0823815684577861	1.21999414327209	0.0785589489016387	1.18828667499531	0.296733270392273	6.88603087117129	2.96103083365253	1.67164657581935	0.448382659259766	26.4629934579127	0.93128012128729
250	250	346.818934265676	347.706377753324	329.509960552032	324.54369922423	336.611906944027	360.645797149962	351.711232594025	339.956371293716	349.300003350845	329.939059497071	345.885367858122	341.328491300784	332.229617337459	357.377505585034	333.779079853776	349.270509364339	341.062002390937	364.665648482432	347.612532939901	348.651057445897	349.522733876833	335.102779272838	343.996051869599	334.182041562889	329.865062887838	346.859864842851	347.131826731706	337.066443445403	331.0148069985	352.002443085338	337.468334311942	330.251881728621	379.480155260129	343.93039154946	328.404246073313	337.378005623572	347.101219195984	348.071600321335	346.070254982961	318.024470334671	350.0516682432	338.761491735994	370.927879105227	329.229555665738	350.481126598106	353.603218992139	336.195594801225	366.651691717745
251	251	17.0964070480401	1.08910971023942	8.9860595145093	23.1611127397377	1.31663491712027	5.91948320392583	60.4113861628139	10.8478233953623	28.810607529861	6.25393474951658	21.6165635129152	30.6557035677051	20.6868051337301	15.6755495008091	12.1076688483415	13.3268036997051	16.4928539845995	22.3794947322868	26.8463635514326	21.1059488560027	18.7588884283591	18.2241231829974	35.2074963155505	19.681383147519	31.3545481378607	14.0279078820935	22.4242545395971	23.1445860968422	6.31461322724977	2.44386582521572	29.4151012322537	15.3396530113894	26.8333940098137	42.3306613643621	14.767046610114	26.7434410178013	12.3084380944789	16.8382540331045	11.1501450371453	23.7996561296624	32.5154816448367	16.442597150716	3.49294863208265	26.6974264302941	25.5164704675919	14.0774720428698	12.0613291732738	4.19003931586735
252	252	9.79802799143629	9.25642542383243	21.5937882527678	31.5551669518762	27.5071185169448	22.3404932944407	31.3869236252973	16.181631780439	21.4520204432213	26.3786099664496	24.9550260485711	25.5219835215907	15.108819022296	11.8988344129842	15.4360458322668	18.6780677677537	15.1890236230959	14.3235175163282	21.6295644401543	18.1182539478427	17.2296667522301	27.1003174046525	31.6456247922205	39.7718100738639	31.8218694065966	20.7498200320545	22.6027313127069	21.8815401970674	21.4461659016061	20.3255429958144	32.5237310358266	17.2739150281371	21.0279924699799	19.4793151077187	11.7903102358246	22.616078304578	11.4836205541015	19.631389104192	15.95042454929	13.7707531195063	9.74808324790522	8.97598898176318	13.6413376574645	13.3324952792702	18.9739537959796	18.5801813521639	26.0180313749013	22.7433011810653
253	253	5.32398335943026	0.352356041357368	2.61115286987083	3.48339362737457	10.9326213204326	1.09839574356395	19.7238711247676	12.1279022787686	6.28898525257507	7.22773726440269	7.69979413756853	8.2807906473827	6.45368916452048	3.31349053983483	12.0461852755177	12.2429551676846	10.0811164078367	0.394838645178823	2.15497024258956	3.63095146842065	5.38235715339891	7.7762071366604	2.8437347234749	7.349702434022	5.67168405148688	8.71645364688584	15.1582707441513	4.73485689086639	1.82653649469727	6.75183984483206	0.880071710838047	3.98394406592085	3.08616832571876	3.23061137090371	0.432222196565233	3.65084318257263	16.7147636903357	11.5823112481382	8.46790167010086	4.28565856301516	13.1597127068484	1.84791809945494	0.103585125463302	9.53272280241597	1.14086799899158	2.06110643552324	9.23127406833702	8.47637198052295
254	254	14.2787220523632	21.1195826809519	23.9756477567646	4.60856046635842	17.2466812675758	20.8394305736193	13.2796992122476	29.3830247894639	24.2209716136832	24.9265798775345	5.83377745505245	21.5812637269021	14.1574863694662	12.5852513194226	0.60572532403648	12.2656687140222	21.6358124231793	26.1766455898667	16.3330561587726	35.3989273651399	59.9902911391801	14.1382576149604	37.2073871861469	3.44532997394432	12.8656883634532	16.6999749905138	11.2559359503641	24.6712081675675	11.2463395048896	10.2817746748878	10.4507594763168	2.36978507523664	12.6347635202525	14.9489018145364	16.982839832559	3.15240521670763	7.23410906727829	4.47553518099638	9.36530678374152	23.3634378782528	5.99788253730553	6.7995273957487	5.51677306725689	27.1896430516372	4.92992045652391	10.4775859733835	4.72455841062545	8.52398115773768
255	255	8.93382650800111	12.0656527967663	4.77654560134818	4.37979937477959	7.79282862707003	5.31629278397545	8.19719048247383	5.23912328571423	14.1855118979993	11.7925506616795	3.34895831355944	3.2005972951444	7.24497103220464	4.70992832123824	18.2248024391467	8.99431179741363	2.9054688136903	6.7467167409027	4.59596791137818	7.11064680726841	6.3365769039594	1.84869410503113	3.2921809161301	1.74888507874028	5.28931782606057	4.1190566373952	1.85382902509668	3.58472933649814	6.57804048958172	3.09832263301134	4.94478293824356	7.18782515218927	5.89058497831261	13.105547682783	10.7583209393162	3.09922781438835	1.64086329851265	4.23909411195738	12.0948312718093	10.1053190636366	12.6334551292094	8.30777226829414	4.6673059393993	14.8645243957819	1.74921005317463	0.389767117513685	4.42450982953945	6.64757201700095
256	256	58.1552199004558	71.5918646564589	74.7141710003313	72.6195655303305	76.4981791233706	73.3137954098779	79.6134304440951	69.8240954936819	63.0300846421828	83.1877762610847	65.0746066540415	80.9582209862069	80.8564666354442	61.918103227373	70.1889525292537	70.0623880436619	82.7149346505802	72.7814069675761	78.1228596055482	65.7420510233095	81.4350152359975	78.1365960909091	67.3259926588532	59.1668052599489	75.5873750434888	81.7138518953475	63.149263604572	67.7530630123787	75.5280786928306	70.9400985822442	72.1886215726645	63.966711685438	59.4719070780004	69.7185754949258	67.9736912409058	58.5499031680741	59.8993592768592	83.9381503011646	62.3650912360217	75.8447304863672	80.3041763126143	69.6225075642768	92.4802808467606	80.9904867516213	95.8797374547262	72.2121733948052	62.9048381962692	66.8957481954577
257	257	121.376892284492	109.108353832557	133.553318245145	120.843471672276	117.755003949294	135.984072203994	116.15343143384	139.187084933303	109.685721228357	119.766840409652	127.925618525332	114.40064203442	113.734320180834	111.356814264235	116.61919273137	125.757877882286	117.373512711124	126.082277278865	130.060175381219	117.36769065048	121.632213963101	128.955993593324	117.037790909687	129.027352761385	133.156424807066	110.287202259886	121.563111048954	112.750575010893	119.485622034421	119.595278288736	133.233589484648	117.674168336046	126.895606760484	113.861057805814	129.821856473152	124.732922219751	119.951972322174	123.062209805293	112.900213102612	129.352903731377	116.668245896968	131.586605678687	110.75355918582	113.161432320031	123.121044453932	136.45995891223	112.514644474654	114.015885109668
258	258	134.678574609187	140.471723502812	136.937328514055	134.111395863105	135.394242149449	135.558160265873	126.801749272144	126.959408474369	126.839065938863	119.508225208467	112.167740286886	113.437015462367	99.7224176777647	95.3186045062099	103.81680006404	85.1232569935204	85.3446640591964	85.241272092105	70.7688274400351	66.3179603422071	71.345948872063	47.3020543334475	57.4855456358688	51.7701745322241	36.225284454556	34.817731950273	35.3645967903302	21.563802150441	21.8065880104482	21.1306991875141	11.8190953748924	11.754687957496	11.7993582639925	6.53413861396057	5.91762169303092	5.46947446107885	2.7489986659405	9.50969257594092	1.22988606631899	6.97749877577273	20.5829202663131	10.1212083589316	15.8194964936576	15.4575145453324	14.4604983883725	27.8753421170862	26.7601408545378	25.3048693106945
259	259	208.080373048488	208.992556275228	213.853052033692	211.876875643296	213.902744377686	215.894328042974	212.348933581672	208.212219388003	204.54649592645	208.842859242629	215.023954077015	207.532102168161	211.182334538819	217.931342555167	207.643051561072	208.335844295738	216.684970955568	208.747893963868	209.965577448364	217.422081819705	210.381105243669	204.926768648253	210.27814322368	215.396212646494	210.927058260783	214.902937976472	210.734749976184	206.50666609247	215.940413105718	209.308403722152	208.407017404326	215.635293086767	213.702118539427	209.727609792307	209.858113589442	211.68012849334	203.055863761502	210.798615639817	211.350978340545	210.917975811524	214.437324664845	211.775600021278	206.739737404889	218.666177188887	216.276755494378	216.081834110887	215.250562866137	210.349273289108
260	260	11.3671441688317	15.158694847152	19.2875264952025	4.56318514718826	28.4428509034864	4.68555894085475	0.609563659844176	12.5874519952014	16.7724131054736	17.9849169358406	3.62611849107842	26.4953621535754	15.5649720788269	7.69833956995792	23.1067664465212	24.8420952571743	22.010838544046	4.79912721318208	11.6725151375865	11.4868529553321	7.06102442349454	23.8562319152219	11.6692010379075	3.17517692959125	0.837981873616726	19.2811368438697	9.38784370646778	4.60551579634538	21.4772589628745	3.49021119113908	0.697589575988971	0.858544729845697	16.4731927192515	4.69851322779079	4.90791453832194	21.3073298060293	19.486668028125	16.2658268305678	19.9250151822474	14.1650306259267	5.89568758330179	32.9270980195273	27.3070793365838	0.142630062833329	24.55071717554	8.73042892405484	3.12759397269679	1.29251647915729
261	261	10.8297642123778	3.23451424032894	13.0631264314356	6.29565876780182	2.13399175373934	1.41558349168649	8.61303435353683	19.8247569065282	4.08000701934389	4.25404501372441	4.2577279469408	7.82410231902888	0.873134325045093	7.79880568772672	3.74938517747255	8.34220790129213	2.28712174096657	1.94231235290636	7.97213779189368	2.25216527361637	25.356647342031	14.2285034612974	17.3943767993054	6.08744845210373	2.11073286507894	17.7617796798373	3.42869984405115	22.2918672102837	11.9404681459641	8.72345584982046	26.6994523586003	25.7821960980176	16.4098317744644	20.1546101805845	9.14812190997695	6.40234034452863	10.8042229851187	13.9461363337054	8.53356762879926	17.2225962269509	3.97938289242225	7.36524646465315	10.8102048473586	14.106385248932	1.1958840368702	19.4962013456643	1.32103871853136	3.91058558640406
262	262	77.4815660938538	77.4352544661955	77.4331154975964	84.9153847411944	85.1783246887078	85.9394722541253	89.9700009092331	89.8180438351228	90.0280820426994	92.242224079452	92.2771632411992	92.2797209623986	91.5056302170218	91.9169071146911	91.9274680136056	88.7307717350253	88.7310170429304	88.73032609946	82.9171933171629	82.9134906263502	82.9164583330174	75.1226900971827	75.5893270988407	74.7065804582203	69.0857881993045	64.7114367780097	71.1168860128291	57.1520241285642	57.2133142011696	55.6153104896513	46.825315758356	46.7798814981591	46.8156073390803	38.506068848495	38.6262056036006	38.5382115509565	32.397484782922	32.2483433157911	32.2953669791857	26.7276006291513	28.3653264989966	31.5358090967554	27.6204140307418	27.3458438090184	27.3780743019834	31.5850437766224	28.2396914301019	30.8990312747988
263	263	95.3564917523799	95.1607435582857	95.3704833294952	110.241508512075	105.027809300659	100.682889029368	100.851989883993	101.119974455612	101.16466089879	77.5308076321185	94.7233118966889	78.4824675774535	76.790508065433	76.6522808563522	78.2728433472056	65.0324724690164	65.3213799055922	65.3640665100631	63.3234475984751	61.1649714741098	58.6143026759369	60.0198148809707	60.1327664026199	72.3215538907403	66.4456580138608	67.6306990904603	66.7024712668488	71.9869274956048	58.1816851218091	56.6585984713429	57.6426236246257	57.6196632305052	57.6421480885158	48.3738446471676	48.5077280753879	48.1230732881979	46.6820918633723	44.6462916176304	45.3606331460545	50.5356808474177	53.0895932081869	50.6087944643998	71.7564793396632	76.5195136277051	55.6506008966969	80.2131863212092	76.03085620869	77.1431680340577
264	264	184.224328983652	184.642200721888	184.452157838037	213.068495531145	212.499756323394	212.076007275907	234.861128607582	235.090161740503	236.825823707835	264.609286353717	235.983154995783	239.664521682289	266.834061515964	264.777689733399	264.240249661659	269.930662592653	269.563895900529	268.351471070978	265.88810428868	265.659098880249	270.263059815882	263.623746672134	260.708979559561	266.875754613379	235.38402871971	257.75317214835	262.328364201605	232.912669519051	232.928573601144	232.838653933204	212.972277248556	212.925142826612	212.796396467494	191.132895394293	190.276521794628	190.158513329675	176.80875962227	175.780400781797	167.072838272747	145.123721009471	145.678619910878	145.828342902089	122.938105384446	126.682080278345	123.635109092849	105.934880085914	103.264492541884	104.477745369453
265	265	121.551909120092	121.545031995037	121.473931049027	166.543639922125	151.642267897085	143.831352908195	171.259144183715	171.009809939337	171.614214638374	182.172946769186	228.648923286621	206.764792855146	222.200816545827	222.08972323442	222.108922558896	247.460917435555	248.069257567528	247.510007993133	267.397851151276	265.378643460187	268.747131864205	241.597373486526	243.177264324611	238.199166184482	213.402212574516	215.959451663527	216.663019329857	191.385935825499	192.491837343553	191.685431641965	175.583131662972	152.047978280079	153.123902568097	141.911108705876	139.426772135863	140.420751727313	115.845277583479	115.628715675836	116.442472136272	88.6727412408529	90.7786568957255	87.931761999297	57.631445267141	63.5540705056066	63.5098891604308	40.398268043056	37.8883273161345	43.2955029520487
266	266	0.727771000508032	3.15752277559366	2.64244215694616	6.46317070007174	1.66343022140455	0.976511271958319	2.21970380574039	2.91333002851202	0.182886560281334	2.162691329539	5.70893991326881	5.85063278817412	6.48626291084322	2.3105179095715	0.387678388500504	7.36453803177918	3.36739439170985	1.33232172446293	0.398503870387729	8.24967193607972	3.31649843494359	2.87275803240006	3.33348144584059	2.58421107396384	7.24932201132619	2.41792213254857	3.48217216683678	0.769747849958658	0.985051888361721	1.547779705982	8.33210447103212	5.93558249996105	7.81093787619088	3.08628255576642	3.5665344317292	1.62748801378419	1.11391440680731	6.91817870340749	9.61508530195569	1.72799464318724	3.05279839848989	2.17547742623854	9.56749886365544	0.368697778002885	5.44436088102719	4.81369034287231	3.36913328576693	2.36114748192324
267	267	22.1789041312101	2.62103298310529	6.70843924282962	9.41652301062777	8.73857908199471	1.79508918111708	2.85466149739991	27.7780394393738	11.5397940901395	17.8417219165115	15.1588802505809	21.5522337725222	13.3441573973884	4.80974349336505	27.9173867337773	11.358859842179	9.05264843667563	5.39201064936032	9.32092574677293	17.7397445024008	8.62065880432444	6.31120250732131	14.0331345182772	3.41104246074072	15.305833652422	11.2901717383304	20.8487959533606	2.23112628101667	1.35665069160129	18.0782311873268	6.42226455561851	37.2081362340456	11.2856667718673	31.4730831074779	6.9601105703201	32.1855576117838	25.9798025788385	10.4151341802065	13.1460274951107	6.31594450818802	4.21645703741681	41.894297153348	8.71531246855351	6.47853878236322	12.5231344514452	2.08864382519353	7.47597726504661	6.902970131565
268	268	69.4076017820716	74.6931506054628	67.2284104832162	78.3698385321661	76.5729041953832	69.28870035001	76.9746796691952	80.5998251215818	71.7218043530157	71.4368264483278	69.9940153098078	79.0626392519065	68.7494465662655	70.0108386147231	87.9043055016983	87.9886009323513	71.5214117105629	80.0922554076289	80.5118615878535	65.2351089263291	75.7111422960598	72.0787189719898	70.4050208881762	73.1072704401253	70.6886898020526	71.8820748697821	93.3030220622473	69.7086363043747	63.2554444100784	93.238430062253	67.2423282076492	81.3014780262042	79.1961049408019	60.3266804449422	85.2571083760958	68.0589364221957	89.8217046907704	60.2374219277222	78.2415426899356	84.3343183398177	75.5004918139185	73.778739729881	75.9649319155562	64.5073214479021	66.7882181212574	80.6989379012723	63.0313121433742	92.5213525417086
269	269	44.08599408569	40.2840414626913	43.6766058534771	29.4042376802397	30.2503883519142	27.9987932202158	25.4093915543787	46.6661512371998	34.3552796405827	27.6869011204511	23.8881490898087	27.9446124489885	29.1624293484904	34.3751431501784	46.5208863050297	3.43115413546387	38.9614867711696	33.8508422395103	17.6784558977947	40.1263699696898	27.2991401074592	24.5340128758904	46.1325808616	13.4472957602667	22.4392461176859	41.4967628090671	9.40625520160918	23.5246264745301	4.61488245997432	47.246738617995	11.8483153067795	39.8367494743353	32.0402288479529	5.13176953203726	6.46965523107431	19.4065163467851	24.2829024653766	20.3130075239627	24.6894985042403	21.6708526155798	17.9439015974382	21.6310637593622	33.4629392997992	29.1513474534861	21.9309019600181	55.927050191314	51.3537630314992	39.5302162974654
270	270	12.7817506511099	15.7863685262547	17.7603313812608	32.1450041070661	48.4521480530638	77.9602006322768	15.4416114807232	26.823233325928	48.8749514873613	64.8316253028185	5.46021590670784	30.5052764236409	29.8733830346358	70.7111574658493	8.84435712394113	20.7700327636988	54.7184421061153	47.4451019937261	11.7800228902442	46.3993933993678	61.76617240434	35.3926802666812	44.4925131766599	41.6607728324147	48.9941029242717	77.1610123837101	35.8126220244048	22.789159502991	24.8274001960716	24.0654785353956	40.8141314094997	25.4579270380476	7.51382232250537	84.1528020200313	41.6672150469481	65.34156571072	40.0539444063423	47.2096733583872	25.2348413884071	0.859686517146216	46.2937588238369	31.4467262305199	50.4850130829597	60.3987029687061	35.1542505037123	25.3302002452684	54.2397844398961	27.8047935456888
271	271	1.32251762237351	3.16718848909392	11.3047693209555	0.256602577568689	2.10042081938051	9.87910176019096	8.42205700846843	9.05473108069613	13.8255188647455	3.63929826667445	15.0747400849148	5.58301661633946	8.45000913555873	1.40374428584776	9.51258674074818	1.53159848250449	5.2047986807853	1.19344844323861	3.28799435950697	6.24481219869276	0.800453120875588	17.0317369611001	4.51219781652178	6.87130399637789	8.76341222639139	2.79762617245895	4.37651132962083	9.54167441144526	4.82918874759897	10.6738484056606	1.73007106912997	7.26193580805931	11.0542829286565	2.52301338738596	3.05593748714779	6.39331555768738	0.99627065716406	9.0947378756639	6.54841296615812	6.63296354238873	2.48748117475922	1.99101559608804	7.52872030153624	3.03193150112303	0.240892419036185	6.96656631066874	0.947213608217097	4.19663396268426
272	272	3.66775599780115	3.36792761440378	2.38830910602117	15.4625359105673	15.5868763371023	2.41422272776627	17.8128652546127	10.8130836832438	12.157182069768	19.8957607709832	6.44942606655915	25.6685449009983	11.4981596821385	0.608310070723968	25.1920853735628	21.7475520294245	15.7613360770347	19.6341182560619	0.308643982705989	26.9264211681313	30.9509598051919	25.1194717394349	21.909372877405	16.8965911573213	10.6340745170987	8.11460048046352	2.74267255150099	9.76799480425201	7.27444129948101	2.38213765458655	9.7820945922179	5.07465749741654	5.22415810026534	17.1238754498685	0.00079986321474379	0.627078931847142	19.6795579364262	17.5193423924795	26.2934014592215	20.9965439892633	12.2966712326695	2.32460989873045	44.4895348339972	10.1652872846106	22.5050077498838	21.4890183438948	18.816444283079	11.1245863514653
273	273	27.4196618790035	19.8568298529612	23.3933645089511	26.5041493503834	11.9807814853152	18.7475050374196	14.0750287836544	23.3533397611826	14.790166826684	13.5600396508924	7.04203338059371	13.9249470519905	14.8761066041335	9.94704023692678	16.4997643295748	38.2598271620369	17.5941622146708	0.804879260309214	21.3775808535432	19.573095349066	14.6487564799039	4.68518745548012	1.7751487590638	22.5019181564952	14.2742542298691	19.9418908638171	30.7332566346622	30.3346991543897	12.1689760262864	11.3593974535538	0.359472467848715	3.12303288269013	22.1553818583432	21.9918284701813	14.2065327725753	29.6020359032771	12.6357436849475	2.82349530430786	4.44833725288919	17.5563839695547	21.0947523191582	21.2610331609057	16.352749749435	7.28001517417748	13.9873778203498	19.9904451960276	18.5535087118192	20.5377041340686
274	274	235.609475859274	235.241503341624	235.888237118663	249.289068133687	249.234721342261	248.881083423533	253.041347237774	254.550046394757	254.458064360273	250.496359601894	250.496754166983	250.500391805638	238.445971619278	237.848455738527	238.585341195697	219.751193622013	220.11451522064	218.329386552695	193.114950220834	194.67377230711	194.959923565178	161.189678112301	155.289452193273	172.609347953749	130.937017773864	129.748596137091	130.885142621312	95.5598887032889	97.9499431748462	96.023287882228	65.8894195931235	65.614197494761	66.2949668418955	45.208119692928	36.9477223774595	41.2451815984979	18.655040271523	18.641156987947	18.1012622612309	5.35442438300045	1.65394239356663	9.81660996154204	0.00707466330677427	0.142171368187957	0.252732405386912	4.9027690815704	4.6720378342543	4.97036640147291
275	275	173.58281024314	173.893775563084	173.947324923864	147.158603951887	148.348746125427	148.674677134359	124.493925657883	132.015663466387	119.015388065806	121.984834349183	121.652314423903	122.686448938906	122.000309055835	120.485399654901	120.855031297056	123.250649703795	121.903454798172	120.449037687864	123.844464529458	121.401186368792	122.374126160214	119.028152237431	108.08668605299	119.765135200214	121.836576549543	119.945971193882	120.80901514538	106.708709659604	112.846114963198	111.027700091682	120.85045263847	120.943360941697	121.045019374688	121.627020813399	121.529156856096	120.078218843702	120.842489614402	120.857007951041	120.886329190017	116.108609813606	121.46981990867	123.454582259366	105.445524289125	127.487951270022	123.513659942009	121.149861542546	121.570258779028	121.155684777573
276	276	1.77325713313582	1.53921144280749	1.28519014129243	6.30118424947663	3.4565737222623	9.04894445336297	5.0763977917901	5.80467726765269	0.116857917404471	0.196524488624881	1.28778641026272	7.83882653476769	15.0123560475355	1.98637513264375	0.988088190867878	8.18474022813287	0.83543302961641	15.3497205769107	2.95135358747102	0.184580522977527	0.102388711099408	4.36831000325253	4.04927787235606	7.35868671523294	3.77120723365822	2.84761455553175	11.3830209935534	1.58549614305256	4.65005017636176	1.81825683599833	7.3752553219284	5.13256745242875	0.668013252175325	0.500754303663988	7.77191442412796	4.49516326619127	2.24807782366999	3.15980119282892	1.07767397666956	1.47838020628434	4.95995779118255	10.1096098650327	8.08360721011022	3.3191264651032	15.5617606237383	4.73521474793168	1.00830034377358	0.0769990107869672
277	277	106.532335365766	115.982349275363	129.443470817612	144.859408090528	128.269069623994	124.049949138451	102.605196008017	116.317386132236	143.085930721027	122.672683474099	135.47728281367	113.151449290366	124.767662145702	149.703645506914	119.450566360809	144.105638903891	131.672643377488	105.260239744714	104.950376447685	136.861060108518	127.632233354148	121.413307658719	133.041306109932	128.337731075966	123.606524224723	107.121798824741	148.593720761725	103.015556363152	126.533053180777	105.563803951328	124.648980816245	84.2606613478757	110.762724229767	150.530628872708	156.437511879958	135.974971481321	111.294571509812	129.718881982478	113.483794841098	131.571581846268	89.3673332214666	134.502078603045	135.585575378667	126.650583005446	97.5241124720177	93.4906332582394	104.561234945394	105.889814155123
278	278	80.2252645623318	91.6150429128522	88.1359808741323	91.2586534375401	88.685066534059	86.4017019322401	73.8287498053596	89.4911051559887	82.7772201313884	96.3453197302067	89.9819079857389	90.6059665297049	116.937209233926	95.5183160257407	97.0838436614758	88.388045904906	101.813530054999	98.5988528856402	94.2458626045948	86.6297936905632	89.6392852038769	86.0593242628018	81.9223699357067	74.5335692631763	89.5453896164937	92.0226919252585	89.2607384062021	88.6065967020915	86.7150007765029	85.3363785897802	82.6861410438298	86.965932367899	93.3508321528025	77.7959435046955	104.225673828375	93.2846937698245	81.6320504515001	101.736950164727	99.8197991145758	100.760223081676	88.6683293861353	85.8476839325733	100.949639623335	88.217903471686	89.1144073741792	84.2800568140414	92.986511684208	102.500605074795
279	279	381.773947409314	395.734632590293	433.866623876082	424.844699409536	422.864682668937	364.108117591814	373.609226303917	401.804187405336	388.946620954469	389.738993052992	422.400804458018	429.846353998654	368.198973162331	402.989544653877	394.455846604676	422.235487706582	392.708242645107	378.669993875762	403.534930315073	419.296323986923	373.107706445029	403.498740180273	394.996432839969	418.7578063438	436.997464410291	413.55507035849	389.793305054389	359.350520572142	351.965684442826	415.043505073793	418.919915160738	416.482229679919	404.801255571773	397.629971153935	428.96623606996	398.653622133292	425.996519856455	376.978871941421	410.694743784908	411.895378199431	376.700414542283	415.268576223197	366.579272184201	401.742802915668	424.662536628479	454.866950184793	363.967089182396	449.981126971655
280	280	6.70021712266007	0.51255217495426	5.04176326070452	16.0774822839327	8.7499376598486	9.63795287476984	5.5445331695434	24.0030924396582	20.3234773888121	0.0601027705758237	3.83620018218457	12.3154443028507	5.37731689762954	2.08599613439212	8.97449367060657	4.20504205367181	6.33005577195582	11.4444444993787	3.92329993303384	0.645915732390821	4.19282763393844	1.50168057718041	12.0415329360788	4.03479557074261	1.41447661384755	11.6209638379644	8.32780243776945	2.09075238896001	10.4832185911675	0.150686708573365	4.19222928045747	22.6277289744985	1.02675362451137	3.77169431123253	1.16097437189527	1.45068300094967	16.4542627201011	2.50599858424377	5.09891133681802	7.08790602455223	19.0674394780898	7.54198662688248	3.66143519296981	5.17325013845519	13.2230371526512	2.45824243078054	6.74292696349089	2.93431369250882
281	281	0.186649407591386	2.25589167164548	1.73055044012752	1.53765263706797	2.27792595192309	7.62163536934305	1.27456339451552	3.53988644415362	3.77285654608589	0.147103410878125	4.40615381186996	3.16973753628634	4.48906651508693	3.26002172856088	0.697188124481077	1.81672378323288	1.94097833372404	5.33087709773263	3.23781071989027	2.22083970719145	0.718822506169166	2.83224355577325	0.410485116575007	4.78514614384636	2.20839084332649	0.907077991482012	0.293519912513318	0.711271339303317	3.46632995797313	5.23594536557311	2.10462583881363	3.5209633661061	7.65342816060358	0.843755191620731	3.4570320699469	5.45449728756724	4.38335472592247	3.18906504233148	2.23130065889251	3.90017582961458	0.140822038604283	3.86612523710235	0.275864221531663	1.97082512293772	1.56792010998695	1.00451619426987	3.56875813166441	3.78740945482217
282	282	12.9531884403666	11.5872977396066	13.7428314352087	15.4785224255017	12.4300846313129	15.3003584939185	21.6631839628454	22.2826326906366	22.0242941398905	34.1860508567449	34.2062592169515	34.1793066932033	49.8204985655852	49.8202326934519	49.8202991406335	64.5082912531321	64.877007291894	62.069782142064	83.8522167247092	83.5929742247698	83.9773818254769	101.403791037216	95.7765334251671	102.396557314916	109.936417587234	110.340379022769	109.579065405376	111.300131478964	123.704222993587	119.119808582144	117.154376654591	116.409251248968	116.354269045511	111.154363865478	110.934676486526	110.633232064819	99.1492187555725	99.175171348447	98.8512547489351	81.8281171794213	81.892489977955	81.8790556664884	61.8914097879864	62.023397977772	61.023363899093	36.8556606405145	36.6616262167733	36.6305975857261
283	283	165.533882472804	179.718166012825	161.867379372259	175.769797247911	167.218736895315	174.983885845355	178.824919467243	175.372927988809	165.382134413641	161.702594554807	162.917365905317	155.719469733545	142.146169703258	149.545384120683	160.097127243386	126.114608589683	126.837433651899	133.010235506711	97.0997092928548	116.909114737732	109.277697499411	86.7765023663276	86.2976223444727	89.2613850406913	72.422947730349	67.8742642359521	70.2534667133099	67.1032510009597	56.6399831247513	55.687011771667	34.7916395260478	37.9839147823466	30.7691677059823	16.9073729935617	15.6209428501203	19.5736833426475	10.2052780276531	11.2943838544308	9.34705486264191	27.0692053804499	28.755390139304	14.0901093587756	3.4301162829749	0.106502559638004	0.799422002109462	1.33162966293275	8.03102125135493	0.0346034837136064
284	284	13.8417982446695	7.73340240283008	0.974996070274405	15.2710475690073	16.5593884078277	21.7274111766868	1.26244515541539	26.0750029953728	16.0383927924542	16.034760116441	4.14796924443294	14.2757762197737	13.3191943728685	8.22124785314333	1.24659283564845	13.4210719942423	4.32812286139237	10.8585805656041	4.10417020186708	6.76789656523581	0.000930671270863215	4.89486930315592	13.3468558370667	28.7429162078475	16.9631987931662	4.24442490810465	9.76354762665006	7.49427195107217	4.052995287436	13.2506758110536	20.6778950777619	6.12932553258581	25.4567104425337	7.25471233146984	7.57821403580373	11.5407793078426	20.8541110371888	6.78596237074675	0.455913578607536	3.75845506469138	20.8955301853553	20.7581931253904	31.7251666229465	1.34840799040615	3.41283777741549	17.0429671913014	4.04547684714211	15.2855308868819
285	285	13.4894512066297	1.89526093486911	17.52524488078	22.5018042363744	10.6357978121057	17.9769356947508	18.6030204179608	9.84709652410502	22.9668270455957	23.7016623071582	21.3975632438571	0.296869826984427	22.4318748102023	13.5567412094949	7.64574974403495	9.17569566940045	3.07300035104574	10.7880850360648	19.6893074009026	14.6684475230158	16.8399079203576	2.28929165553219	3.04356640036993	4.03215276625373	0.802111099916431	16.2890970481039	14.2192061862552	20.7244740386863	11.3835747257921	7.6066175573623	11.7769347316675	14.9177080827976	15.7756633932369	16.3717668837738	10.9835059045734	3.73932880248306	14.736480321475	16.1486685481363	14.9353433707207	8.56794148127969	18.6877156984938	8.61665073097798	2.77277482030827	9.76672763890262	6.95908505474373	7.28384464592286	5.96999795004862	10.1046797336476
286	286	187.183542326651	184.333765900537	175.191070384328	190.10605842657	187.975718082495	187.630566595652	176.467193949475	185.554677855687	189.058797304455	175.656840899337	186.116130167557	190.780521420942	186.547480896118	197.428340265146	189.700325188432	198.625019004567	189.823396769891	200.763494535592	184.154820618731	211.463239440605	195.004803642834	189.833484741771	198.271420113295	161.500870203197	197.836786925076	189.273020685297	175.780232708852	179.289863458741	202.6043636966	188.873379143461	195.162716654743	160.367299364317	186.659876640626	175.805103957798	186.804106139732	195.332261856068	196.356906580863	191.368077578065	175.165544950161	178.823817608937	211.387357908684	182.364409406907	180.246688386687	181.285552311931	159.325748505933	195.311054285069	183.93976927589	175.407259768337
287	287	2.800158360736	12.9267440837028	22.5045128436019	6.94932006923292	4.29809160987176	5.76601902053577	22.2982343793246	7.56676560782893	2.87964648500927	13.4560352460183	8.45962029561154	2.09681224606783	9.37353192965115	5.23572743710182	8.44107318092114	2.11622250924112	10.9032724676163	1.4674957837283	9.57743878273305	2.83296289669088	19.4259507646992	5.98445870757256	9.50416288983188	8.78151577746961	24.4174404897007	2.26218483138956	15.3695443979406	15.2345282889115	3.48418107357426	17.9128914950182	7.63749350951674	1.56853558081732	1.08810363647854	10.3123887184412	3.12218381723526	22.9278063942511	7.64188215230509	17.900955137113	4.22728128161923	13.8141081753873	2.44534056053422	7.18121805368219	15.5517677241854	14.7366191678728	4.63747316020916	5.37986267352821	9.86070360702074	17.2207859348717
288	288	9.01992810260473	7.43392880954882	18.0101975217608	8.11410666057599	3.21480830619871	0.49455658552458	19.1263581460703	2.82396150784907	10.3738620506025	8.57134178059533	1.0200037001305	10.6887034576824	8.11073015950594	2.47161100656704	23.6828059679826	19.9774755545253	5.81592669137725	15.6764607517418	2.43021582017179	15.7869262188787	6.28570808148997	15.2215399222471	5.03049112573507	27.3918201197986	5.54289343322915	48.3018799372492	4.44967147754255	16.6356405055069	5.73303387054634	3.04719075837247	27.2085480815122	3.31690613931338	5.92426896598359	19.4676868117588	2.76013154658209	14.5295944726866	1.35502940075886	10.1373709525178	9.41400895112668	15.5038521384357	0.342307532566219	19.4671882564462	5.58125887164738	8.80064772180755	5.15074004314664	20.3622865685615	9.03463116058838	5.17284957892414
289	289	213.65630464214	243.583111313224	190.164928295977	195.526679515947	225.065004903756	218.109819240616	213.0764586671	198.4096693745	196.041543500258	213.385444987381	211.550163981861	181.736810358683	212.211902036667	207.60585181431	200.250773990227	216.640182265237	215.088424615727	186.212606458076	189.247569331106	207.139563702368	194.967897311484	199.860106960982	230.472348761518	208.803569680021	215.319399039358	228.695315854259	237.623667174954	205.221580737185	185.935015277558	217.13704246768	218.506253874072	204.656449430809	192.192918357289	210.248547883643	228.146242092405	174.373330232213	236.332624036542	219.962771239483	215.169569702559	247.436609511671	174.937003377627	177.694936018808	215.019477763431	217.141099487367	206.829980173106	221.196211759176	184.748905205552	226.047742119784
290	290	223.305050061661	224.807985444176	228.126815892298	255.784291172769	255.958108843544	255.383844448574	276.609766253614	276.560849652894	276.638071429165	275.062898979413	281.330864286137	270.666776942146	255.161443803199	256.766806797043	249.341984713755	210.057487789191	210.506234025312	210.791284330373	162.54754709981	162.548114063381	162.531587664573	106.949808646009	125.209497372132	122.844074511581	105.610239726111	99.9745175739692	99.2591318620605	97.9201337091687	98.5998546542204	97.1815157728054	109.916003838572	105.738581203013	106.384253423159	119.31902703869	119.48609658609	120.156900174931	116.820952609591	122.118039215322	120.569431930803	109.497449955172	106.473290247736	99.838765703061	99.0759173403755	63.0331196339962	83.7958637997776	49.4399135100294	49.2483372504309	49.4712773044075
291	291	46.678312869134	37.1439542428027	38.535426225879	56.5496481317199	40.7000641676056	31.1000233909258	46.2309369891354	33.3392746515169	27.008420685155	21.281132825302	32.0470079883508	48.3426395734875	42.6775149110023	38.262031681716	39.2544227558546	51.8065971425858	30.4134542846891	39.147016113066	30.8667547784262	27.8622369384636	33.5822954625678	39.5742024550619	32.9936297868509	16.9111549634883	28.6856201253523	32.0728039835369	32.7307473060688	41.7238635384771	48.1382903205854	47.3313715487891	54.1995132096661	37.3925910176266	28.9482730317036	55.6408879934597	43.3927155929506	42.2011533172966	43.1807521727156	4.05667437971925	47.4389058305957	52.4709791076718	38.7583447931026	45.9224900929916	49.1961593373122	20.1578119847898	38.4294586108445	14.9682368368804	40.595374123954	13.354105822998
292	292	2.12105072375918	28.7982353844475	25.7599150261512	9.72143555661847	43.1297653336713	35.9283456359862	26.1011753928139	0.48026759096674	29.5607785178036	38.147036634211	36.6597525278991	38.2200667223939	28.4116027489152	20.1315354512857	35.1111350473328	26.6745634996863	28.3040044863175	35.6318937502536	40.8839007477946	38.4641624599623	41.266042645019	23.0710391165121	25.6101152961415	38.9260756667895	44.8821229931844	18.33413025925	35.5729986698212	30.3149455742023	38.82269880544	37.8606664731556	33.8553539412441	27.2999354998611	29.248022993021	27.6482432502015	30.3228095886703	5.01345231538119	23.781695483548	33.7117086182733	24.5510276241313	34.377127704977	31.3712194127344	29.1622955541336	9.27279349184937	43.8615502787006	33.7624388158302	39.404542543081	34.0339684785479	36.517973549666
293	293	31.4685701077812	31.3412365463969	31.4478365055132	35.5585264102342	38.1057252079216	34.551750441967	30.4712232557966	39.630255752604	30.5334340551672	42.7022592390341	42.1214587796489	43.9183139572331	43.0738063296855	42.9762986439459	43.0285434174729	43.2659202254597	42.3081986506378	43.2169184582964	41.343986204502	42.1299895056842	42.1736518393951	41.1397985393342	37.0258828596287	37.7455457676097	37.2478753828873	36.6341228320966	37.7051487241469	33.5952005851226	33.9728315271074	36.848133587435	29.7454882377713	32.4527980150561	27.135947642824	25.1838293123274	25.1730249484825	25.1173282546493	20.817763311405	20.2740696801053	19.2227886030186	9.88817854958285	20.9499611156367	9.48486712105732	16.050915641641	1.88887244420087	22.5640255862082	15.2334751179538	7.24585378532389	11.1949426621939
294	294	21.6078854833855	3.69658730450569	38.4479532938799	6.08495650059066	18.0216724953986	14.0210323775651	7.05024410817154	1.77994980872513	0.193855738429977	30.1078981016133	3.26231758489322	50.8180604031969	27.9998913726614	4.31504455294338	19.8810206785031	2.34728891725349	12.4536379756386	8.34512459461687	7.08680680666799	4.69766557586005	24.6239162186002	14.9700049566195	1.25667839134293	33.2243946573826	24.2897077830575	16.8163321060623	29.0341590608375	2.32505707857975	14.8475436930017	5.21150934760909	5.06232515226705	11.5893680902431	4.35304676670117	22.9626523595685	45.1957309622991	9.79562114988946	1.55096390186252	11.0665765289918	1.97888972247422	56.9251043308258	5.42434816893835	0.122656280371813	10.7121032184895	9.54939180997385	17.2251930209103	18.8081839543753	28.3456962710598	48.4384538188326
295	295	441.059053933792	448.672645081314	454.019719755507	478.662284536093	480.066713763683	481.055472256776	494.687062876608	503.429996466446	496.065920099803	506.939431612458	489.298784324871	517.089762759792	478.002180019092	476.036811157729	479.987675187897	444.977991169944	448.798597124073	447.752433412038	399.05296157026	398.376552548306	391.060896360849	349.485770498548	341.96213045064	344.650415717265	284.521122772048	280.75339722368	282.740706880419	219.162516576301	239.799437194907	245.145499523708	172.388149380976	167.7243020321	167.868837283417	121.039067633675	125.948730416539	120.855192814784	87.9060487126809	79.7176962733986	85.8114636465135	66.4497571122973	72.2711164656678	67.6750111034419	368.527021327634	367.224466347252	367.535161811565	87.2433947589459	90.1239063871655	85.8061602080171
296	296	172.365714541091	172.062227156902	172.25041358501	193.16861055442	189.295329067769	189.67071071477	201.627739608904	199.647811670348	202.078472833571	197.830806444238	199.474234196668	198.878005408218	194.052105899118	195.336681980404	195.121624363636	200.546440133494	193.135523517262	209.552710889945	205.030436339869	205.045351044171	205.032675462255	218.405455492374	210.698286031075	214.675446301379	223.693719047655	223.593259703409	223.587043154852	210.501221205334	211.659675025999	217.499674961918	197.235157351366	191.320068683932	197.691421952558	176.16005984665	176.29227173302	176.175048262226	165.254552939846	162.25665979175	160.942175320509	171.563116454169	168.65672240202	167.130474685126	179.954095498812	176.007580623155	176.693510591538	172.810155465785	172.915296974826	172.989640166927
297	297	46.5881498486813	61.3940942805786	56.9913699375834	28.8488338286666	48.2161690004929	64.4462821066278	64.8031858524254	52.4193580045769	65.9004592465652	59.2635258916364	52.7810163992477	32.8291614112951	66.1503883238041	59.0487769740467	40.6256780700023	53.7296938553725	53.7360930800751	71.333322306762	46.5420216789173	29.4849249783001	57.6829366446331	48.6398114863273	67.4344705750957	60.524580401228	76.1828344070622	40.3376564248901	48.9434606749999	53.657545902855	44.2400105309253	48.0083172476502	33.8870283979766	64.5150269219802	65.5353469826136	54.0504784456561	42.4700373300592	71.9428232175461	41.5872162840651	66.7229665087078	35.1635766119671	44.1653011578841	82.0994828218667	71.8445156644112	50.0046113451987	58.3237823855242	60.0145650165308	67.5267743543193	57.2140881133326	46.3636704300476
298	298	53.9722761054608	38.3617153670661	44.3002893921222	56.1702677896007	28.7528369526348	44.1231600681881	41.9760807916556	34.0242748172613	49.5123702076413	41.0149167402526	41.1756699930526	42.6607282724853	40.1417282213854	49.7404147435006	53.1601443798682	43.0090118044714	44.2475103459511	49.5426673980886	40.8303004476866	48.4459608468579	51.8740948591004	39.406778691303	34.1812004043092	42.740399817617	31.8266052517653	46.4707784222306	49.9705147304329	50.9058687536192	49.613485947674	40.2559920968192	46.8367135725765	53.6544007478858	48.1881913298974	44.5008320677789	37.1547181088014	42.4676711913833	49.1470793088036	54.4746437246429	45.2089304606626	29.9745332920412	46.3701882237053	50.2630913040737	54.195538861666	38.9958686403377	53.5255104750672	44.3783615057642	35.0005353218842	45.0484591266144
299	299	315.059844754187	315.886262486355	288.301021555069	325.181775111928	334.035665672945	319.290015834184	349.356499437358	349.200392400992	340.727476792152	323.868418478586	340.510936923954	342.341533985389	315.95232570131	314.803640981278	304.695447752065	275.486312041351	283.195904497429	291.182533395621	263.066108197276	261.788277881646	259.121231681205	229.57480103883	217.40543483439	235.985101857752	214.454597040959	215.251278026281	215.742416947065	202.713435236882	202.76486275086	189.266466843348	176.874916001257	174.027382394283	171.139179662632	148.806604549149	153.631174143658	150.257669927588	130.679893324938	130.45158024729	148.816950858042	123.259209583075	108.62553456498	84.0496222696504	85.7624209487324	85.3144134397036	79.8031421106624	42.9166381578676	50.1769643527754	71.3451736504486
300	300	333.012356883001	330.473481661788	343.030973425045	332.957464809304	333.003573488191	332.954244260132	317.458173521237	317.397132052523	317.432481766694	293.043394392929	292.287111182128	292.027342332178	261.186926333168	259.560666436748	260.619703129534	217.10507464543	218.175075864713	225.970548871879	183.038140330689	180.181121924434	183.988004398945	140.486809264358	141.757925709441	143.16452195646	106.56460970214	106.998233544348	105.364083689321	76.6070661347545	76.4022523827685	76.5614316226283	55.6657159120525	55.4456086976267	55.3311051758888	43.9343155721953	43.8941403349671	44.4036463220055	43.9194759224311	43.4057598521289	44.489837080919	55.1632394220314	53.7752464512933	54.3189946706698	76.21441713289	74.4043791737799	76.5760878686904	102.082882308933	105.348080314113	109.08039836677
301	301	13.1213905896596	2.6323592614687	6.71072076475736	8.38170796078597	1.96137473411033	5.16529301987265	0.401086416788195	11.2441110407384	16.2892443390088	2.49625104019699	10.8555026766918	7.39814907487737	13.2869301957815	5.36286182864209	2.54541175472365	3.4567284794462	7.74703819601336	9.87067326831379	8.04359027653473	17.8351526932322	10.823091774877	4.86678294007724	2.83849114631904	1.29640216795278	23.4184924153665	2.3917477693504	17.3488245564039	1.8843529556568	6.31363654234437	13.0436179612911	3.40074155140087	1.0511540176856	8.97939364133224	20.2225880837187	0.793209414943036	9.04894828415514	4.27209798513932	23.3369955422315	4.69276611897638	6.00483261435951	1.98149987943533	5.5533179145446	9.59673022326138	26.3784726448079	9.19533645324737	7.56303961467	16.2808069751163	11.8519791297525
302	302	15.5041084535251	16.7191560983369	6.93137968971936	2.81600114129375	18.8066183443343	25.7084629770759	41.6869667140874	31.5707980246065	6.92065662111375	19.9284135418505	21.0660374050692	10.8668034014173	19.6578207269402	18.3818535390058	23.5045472133096	2.30922328211173	1.87958393269098	14.3690335656523	4.46782635542553	38.5941948093506	6.73346176465211	17.5662953022571	7.49399404794972	34.3310804106285	32.0980450030433	8.32845126412171	27.6307747489838	15.7889915018073	2.50363158233272	42.914450818584	36.0130770434684	23.9076209817303	32.4596061834365	13.4787129689525	26.3090901671991	26.8485607704527	7.14699565231466	5.40210962015584	28.6566692858657	15.1288485114733	5.95990893852893	36.7765903122935	1.97223520051623	25.4606120490093	5.90802096741002	26.1209377431211	17.9156324457893	8.38507951506126
303	303	738.107604410365	696.395264022307	687.921795960485	743.742409877313	741.989703705538	707.147689835485	737.131861790425	749.382523593927	749.938137117358	713.893385724323	742.831302415248	728.915998639246	705.315748882614	719.720478827182	677.717691422756	684.049271859859	721.250140411935	735.741191808241	752.005216129702	703.474219204862	777.508255900922	736.18643661358	725.782748809105	706.748857117586	773.110476849632	746.719738170759	726.447750969007	743.522904717634	738.36718488679	727.430113231699	712.624323528677	711.047201172993	744.648014936093	705.405674002567	744.282452384168	727.610793804757	744.744658808109	709.613689773607	714.731873105224	690.302228963427	712.174474545749	719.868811677085	722.854785782715	765.863467270489	730.358309461773	744.428815383787	743.872404022076	752.705968728977
304	304	46.2680009961943	40.1749366589321	39.4114267527123	39.4096571927345	39.4341322250899	39.3980709383346	40.3564814621036	37.4568090088463	37.9872762582466	40.8915784489255	40.6747448993349	40.748772875379	54.4180858438802	41.9279815063414	57.5566252899004	53.9316669532278	48.5596739825816	51.6407724373909	60.2037200817776	61.0137035997417	61.2493229324526	75.0255915828862	66.3814959827974	67.3401286287306	79.8111193999883	73.5318387341256	77.4264184553279	86.8472354581287	87.0486495770052	87.4737421865599	97.3008523511933	88.4899362509701	87.7423894869262	95.0837362492868	95.8779022200677	93.1636344584288	97.3972457635701	92.979855408086	100.723074311496	104.773833918349	94.7947836200235	91.615552103945	92.7586722517131	92.4438331401919	92.129354690075	86.3577333864958	85.6780725512115	85.5820859557402
305	305	64.3263783014472	63.1131430974905	50.5331363481984	55.6484405709736	68.4416469612039	41.1506591093453	62.540727451203	67.0357641856904	74.1612007885784	49.4848082037816	53.8823057106781	60.453540701754	73.2160697513726	42.831193554187	43.6425837483356	47.3510359385085	71.984003615132	81.8097820907373	67.8502012826117	59.5810280205195	58.3096784020509	46.0166019094446	54.6959690869841	58.3083883951956	68.8645456778986	52.9561168142338	67.681314040205	60.9427985501662	61.6196871273238	54.9110926442229	54.9236971679353	69.4804777480663	69.601411263272	64.6220309634624	42.7446332860023	70.8061008077837	32.7755303863138	78.4058342566511	34.9146289087488	62.5365903354678	59.7043624817635	50.0588434553933	55.9633856447438	44.7037042298998	53.4969910362835	65.1820834368564	64.3805483759794	80.7809880876761
306	306	132.235916037649	127.078085888097	125.293094119002	101.795413690848	113.709630419753	134.074891967762	103.586924908437	162.099676606465	129.67134488025	108.567534266974	101.752971808139	114.260326625738	104.185692728389	120.607940393508	124.204172128137	114.402492118161	127.582421229126	115.480481986399	113.736723572511	109.181676814912	134.437262950555	110.418431040353	132.806010106825	118.526494187909	123.261745253216	119.654094151799	131.683241361241	113.856610123908	123.696451994958	126.207829510898	118.687866120571	116.217860058015	129.815265514954	102.837018168954	122.337310805603	123.722172763207	134.438166442391	129.382707780819	116.041323299949	120.762163408925	122.768296934993	111.844780457604	127.003854091481	120.096668544403	105.505459940627	137.045975456894	92.4818660682249	117.955503324838
307	307	206.395032376918	201.254581823424	198.39917792661	196.983699533765	187.218362022377	206.822977015278	207.631612751402	185.548162819788	197.310350329796	187.898406937182	190.674455280251	188.579707196971	187.318175030212	192.0327619148	164.350426187501	196.01937382636	197.593711106376	217.647549669285	194.305423232476	200.497974008332	220.426433937116	184.859012907052	205.574476306144	179.999682705725	204.329511215992	179.232618754075	195.197820570145	202.642565314213	182.954660377407	205.800135885883	182.300774238706	189.865517256717	198.385894158934	197.486972980964	191.807391663397	199.383986528879	205.931761888685	168.636604536017	191.698615011016	183.496787268748	180.988690841687	197.169311757943	195.820988995239	171.452451657375	194.014239177805	198.083029732071	179.70655662242	204.789936026119
308	308	22.7878697016527	18.5804026838409	59.3178789487591	34.0898127386874	9.43807603515755	16.1532424102943	41.3483207784388	40.6953335989767	28.4293603255	29.5362456256552	18.4322084818589	19.7932574394216	36.5633376891049	32.1455817779354	27.2553851134143	16.1048107337638	7.23378679283136	25.2267396176209	27.7436384190204	15.4470946244278	18.2431543714265	5.03663908151197	21.3188073333716	32.638339310036	4.21280371596413	2.82059239104481	31.3361383826921	34.3362480002145	2.44475085753202	2.94240845882012	58.8353929845699	36.2786361686854	52.9849045659384	42.1968645871936	58.1627154090598	25.3928528202702	34.7993698822862	32.2078552421519	5.97500349147669	17.8401883865712	19.8040754871804	52.3189450739172	27.4105053129627	19.2029798622174	21.1801517992526	10.2616427381711	58.7754551832917	40.8840645454946
309	309	468.456816971541	478.637077610459	476.007207961646	490.36704191936	495.661176653298	497.51867402086	487.344161899021	487.096822699825	487.315964729012	464.501610730166	483.308822847085	471.931507459799	449.771174658072	457.225784423445	446.358546663528	436.868845659326	439.581633390126	436.608317951673	417.34145550524	413.869322838142	421.321916877774	402.928002521447	389.880719424051	392.916292561803	399.450707937703	378.228325363965	375.254857674876	363.410633261416	364.782777097093	367.681530582442	347.239651590602	346.930324301265	347.882921905489	353.712120534764	308.611872663031	342.113486974601	312.772519308823	320.815198300967	319.465679546732	321.972633311378	323.56643215335	321.703292794747	317.791417509097	307.66849064701	344.009893905168	361.72554980077	351.317930838749	357.507953020992
310	310	3.48813195378214	6.71145279329847	1.97347182645042	7.35228941108718	13.2264075500238	28.4562384778808	23.1745853965588	9.32906460917049	26.34122392662	23.048319130556	7.84081361722392	0.58518518892086	1.68516908137594	28.5964703342276	31.6629043727678	14.8181878034183	10.5816158783471	29.2835140006062	6.95739770461366	15.476406862378	16.2993735031079	22.7194683014543	62.9913530625749	23.2394076700543	1.32631285386343	18.7017587921048	8.62939981211985	2.79111844687793	18.9564257945048	31.1382162019054	4.78498120995988	5.19047555255534	5.18477799896418	23.8508444851294	14.7171372980748	40.198493110149	32.4891210246143	13.1818091938537	33.2727819542725	1.60221814096581	22.9674722364427	1.28032256450509	21.5441449445134	33.0936192306105	25.2072402961646	11.29521611004	23.2256185126482	33.0867632245883
311	311	26.381348350372	16.7986442795981	7.40638375193093	19.1134759470025	3.68132452994063	16.69031217962	23.0205608134974	7.62490598518314	10.2148955105731	21.5630978776524	8.76850483228175	3.24910657308903	1.62274158229738	15.9966526040265	5.3331105835513	17.635350618131	14.3020972750772	18.1078303435666	2.19437607374461	21.6514137074787	9.86135158823771	10.9933690912682	17.1546050426168	24.7569964496629	11.3701439567012	16.5898631824036	30.020881151383	14.3745595631274	3.02371964352328	11.6775610612952	4.05910142430977	5.00601447211428	23.138734907707	27.8917647738073	11.1727032787195	14.3027544524181	22.1994773996764	11.7016457227195	16.5600583738693	6.98669044626316	16.4565179136167	1.00728365079022	9.63325590687934	6.73810121450944	8.3981829255301	13.7396233731116	16.9114401318746	11.5273474081578
312	312	13.0562092027942	13.0651559687292	0.428683297921968	10.3518534597642	40.0437121091013	8.78199369245568	0.188408737509455	19.9539302413395	10.6182192666527	31.8010684100182	5.7858826699358	12.4039154765298	12.9669343477937	17.7339456589571	1.87744277281168	3.50530664950512	10.661101320561	3.50131847246631	44.8909878134942	33.4808325468168	9.50907514983826	3.39412084639892	22.8052438940322	14.9544361400162	23.902891650234	1.22316076600646	22.0581827063044	23.1595335706685	0.87494026075959	3.32700650376887	18.6097634391857	9.97796790874854	10.8495910780267	8.9698347284952	22.9297443544786	4.89900299350988	7.75181573823903	6.72905671215557	24.8522372647144	25.3048001202038	43.5503338104622	5.00117288718888	28.5345792708441	5.77203123148306	3.49237057413993	5.83924980468013	12.3787100997314	23.1739826069677
313	313	43.7871374418575	16.9718393530276	21.486559725315	31.436751400403	11.2475459930834	10.2701375449777	21.76431100087	6.52143337235234	21.4504322399488	23.6797520627468	12.9858755944467	16.9947923875797	0.0447037694402077	20.8404883642535	3.43005909867613	30.639340432888	16.2410203456789	18.5582207259341	4.99042123923762	17.9273684566811	26.9611344308125	1.26138164397412	21.8815433874179	2.26310403680221	29.1150135181859	29.1676528088546	27.1014970829511	18.3034700906716	23.4580888416454	7.30319842133851	24.90034772286	18.674592383961	23.5999446896431	21.7065192289819	15.9116428590647	14.2039010418528	10.8701618917697	5.14575020695784	14.977527376192	6.52281638148862	7.22487719753395	21.0482010975179	44.4614261280308	17.3123579105031	17.3573387276849	8.43891189313559	23.5015473542504	4.44727430511789
314	314	13.3819849959108	16.6016153385179	30.1811762439853	24.1320266823948	25.2953132312022	22.4387320907546	26.3088367059228	27.5105637051642	31.8909612283681	33.5289788053722	29.2431508752989	31.1784152093371	26.1584968636384	28.3039287575057	26.4232203717305	25.3667240886514	22.7243742854123	23.0726895074031	27.3772951517251	19.7941592091597	22.0409995124151	20.4410626543277	20.7468643197476	19.147391748346	16.7130304205689	17.0643685203836	16.9071788735163	14.6602067061341	14.6598250547344	14.660633956976	12.3546210129125	12.3912571573582	12.3661395835217	10.0919231487103	10.0650646004407	10.0862153455513	7.79213547974177	7.77670520554551	7.9115888147462	5.50555339050134	5.50550387459499	5.50552335728231	3.19545208067633	2.40870134839305	3.75259643027356	3.21330281121563	3.35724689754377	3.44741902013576
315	315	209.225603628901	209.013887127471	200.321182652602	202.170084226672	214.548954102955	198.838685407458	207.706285134886	217.994862316229	201.796748364831	215.124874700307	220.995154962866	214.130441634586	220.236370691038	215.152282071785	209.147344215808	237.365957995423	226.13886962609	191.250757981166	215.809596221311	189.677596207273	229.780282484115	222.406381218476	228.969513980996	198.90244928356	199.681949167015	231.617146300924	187.267849546753	213.023798927072	213.323655388126	195.351197479347	217.443041843849	220.754484652431	217.976511777573	212.116810893506	209.910598355249	211.560235200072	217.530072262169	216.613168025911	218.292783990538	225.170643371182	220.45432625527	202.027923180569	219.008206857823	205.974546188304	213.692058985334	214.998196803813	200.089902823806	191.93721846764
316	316	97.9756288590015	95.6622661169529	99.2428013628593	112.201113851333	113.566900825684	115.523971688827	123.991175409564	129.868195540432	136.776127174694	138.627708160534	151.803110360779	140.496092374187	153.178769043816	154.933855001112	158.209727811777	164.587423363219	164.589452197684	164.663164011589	169.365185611064	170.595473169083	171.894374415219	171.582764707993	175.774124674288	177.018331717152	170.337554304623	167.932567449167	170.660936852742	161.864297085293	161.315175854157	162.872554227763	140.71125420278	149.103638926573	148.716527163032	136.771906647254	137.367077671705	135.990870975762	121.390112436505	120.579998617392	123.171400174249	110.624920646268	103.861208820115	111.212968696561	92.7255604343203	93.0483528243922	93.2084671802136	27.8792993813961	15.3589768115968	23.7741024369412
317	317	1.51985528122429	27.0991475571218	5.57472908004342	2.95567327225698	4.84824764167882	8.99545139478086	27.7027324164133	23.8056608149342	5.58749001711773	9.59741413653391	10.5885209306458	13.5659178873472	17.4989157625762	26.6643099227809	14.7583707774052	21.0913754744876	4.5486123483597	5.63196269386235	2.49039214950456	14.6518813694328	21.5238784952523	8.86234471549152	13.9229400800308	4.3454753409574	2.42469456057079	25.8404196800908	13.4098702806771	3.3687856574179	6.97582539485877	16.0952507663797	33.8011061390119	25.6998441610143	3.08413671253772	14.9797332129693	11.5734527100545	13.6044059553781	2.39836426295974	19.5096180918973	11.1207560580168	15.0142505832197	20.4264416042867	5.65691477918799	10.0685887410974	25.2276433548006	9.44509239838275	12.5729405482882	2.90442359358922	23.0082971417612
318	318	55.197766570557	43.392011295802	48.4470049502087	35.058485195405	36.207906891534	37.8849225597781	26.5086958010099	9.63361416353412	30.6145622948155	17.4783360063986	26.9645697751103	30.6243484449074	44.7959765408138	39.9070978815555	26.7502383669446	50.2771526083906	30.0616088368687	28.4110531325759	58.6734575435305	49.4651803606632	39.9470023383056	39.8768267874001	45.5749281662463	31.1324170738078	19.6302736843971	43.3288128698277	33.1234764714511	35.3000693809685	13.3823225179338	23.9773225662479	31.4214245454476	28.2170781979619	36.9622903447389	32.2169792548831	44.0207165060748	42.3655668015139	50.4209091487953	29.5883252769533	29.9127930656378	34.6082233989181	40.8485099530171	41.7041597845496	25.3637699386745	22.747823144908	35.6909321528042	43.6570624805143	42.6397946497764	39.247055096657
319	319	15.767779780029	9.48210404597289	0.111215968392717	11.6065591758327	15.0784322346741	3.280487229162	14.1736696007554	4.13986011526353	19.6470538190091	9.1552804327353	4.16028976586461	12.4865423792611	8.15999832700152	5.78033516453189	11.555699714105	14.2691246557689	5.30574077090002	7.08165415205101	14.3266342957795	4.65659206723163	12.9715249297486	6.99703079495198	6.41060994993494	26.4040031203095	7.11700077957684	3.67479916429616	19.1051645764986	40.9675922620267	5.77590473037814	20.7994937691277	4.43974193095645	2.90895867264997	3.32768360743722	11.2655710757924	9.57392385892927	18.9834744870964	3.68038796883705	29.0927740541142	8.82662153606308	12.5488891327875	4.6629854213249	0.399176474622945	6.53450521206704	1.04386688862901	7.68201437964953	20.8307368755988	19.9726649145565	6.00517744088549
320	320	192.535360886391	193.606463601183	197.087679809277	198.820864470608	199.021733738292	197.460642228499	198.567026542687	199.213413758046	200.380433489405	204.406900111308	204.392257689548	204.516879496497	207.116972105611	204.640503329076	206.321651166991	198.673597148629	203.839955655094	194.711353204733	201.342300940971	204.252801811674	201.827349486682	206.019114731583	202.21840865228	202.914009459455	195.839313096139	195.838945662841	195.840340778107	190.982312344665	191.196115813513	190.931477684111	188.220889244757	188.003790680995	186.733361718912	180.857825408625	182.052874272675	181.815580193805	174.54740185376	174.579037526081	176.502591101867	177.222276422925	175.958525692384	172.520711492822	170.641246461298	170.430447601679	175.080882082799	169.813661524693	167.431360200921	167.900364838191
321	321	9.62937803352485	1.65598588490786	3.97593705378438	8.26091972925527	4.26508736823996	0.861100116570983	1.38772794646784	5.52683109809938	8.31247324838747	14.229055560224	7.69151012403684	9.38226557294701	15.1264035010048	4.93321170161388	4.22525990159969	5.75851759782974	4.70955798505591	0.68525303905643	7.35485399445368	0.35031405315669	0.049006403505894	21.4314559311162	5.83374552200515	0.998382337267446	4.60501203835406	22.4820587205248	7.00959796328725	6.67165536977291	1.41283194118285	2.15853251644266	7.36225942673449	14.7812462442177	8.73305857002531	15.5353112166399	8.93694851761294	2.12451012587794	2.93138971390525	2.52333711759458	0.733411002546305	7.67211761626265	10.3313853088123	8.02765609715487	4.74232696495619	1.00242931247894	4.41565791797274	10.5005497532926	11.3060394742796	6.38642891061632
322	322	48.9781261931202	43.0383481511084	43.626251399452	42.8931487019155	46.4238975497992	40.248961209409	55.5216630466558	57.5586914536736	52.5961661483075	34.5204913176781	39.9858079712317	62.1447511306455	52.2749862429978	58.1780178172249	52.6671296149252	48.8703497318256	39.8376867273081	37.0421003004644	47.6476393784196	42.0321471759422	50.8248220483274	50.8191884586683	74.3528597519536	51.9184284317801	49.9179249628469	34.7219673697412	43.4102335727811	51.3112733696194	56.7196663913031	47.8841078640279	64.1639973929856	41.4756962388991	54.1990388457739	42.3006652020505	50.4790649924447	46.5603687154129	64.8984043184437	63.5969699772685	44.7798055969376	40.2904220113355	67.7917054358899	54.0318795255159	50.7087984202737	60.2371713893481	38.3928271650002	67.5265966612847	42.5075663573313	71.6060120092705
323	323	146.891837978542	147.699758708507	147.174208268057	139.003819723114	143.07401854634	160.797685841654	143.654857460275	151.905146108401	143.541167600007	150.127518297692	147.18072983635	144.857133859178	143.238340245643	144.415842664004	144.278627255499	149.561839120757	149.752251470895	139.611568411247	140.795165893962	140.625873413741	140.760691607531	138.933881523266	138.919339861694	138.963503609126	138.565516574444	134.907202205344	139.440198900776	142.704632654072	141.006592177063	125.289899450463	124.156505306641	140.763554408631	125.373256207101	132.869112423209	134.779677246428	131.185037387197	136.05407366553	134.462471820563	132.630320489558	152.438943216636	172.76129059833	177.900935660546	142.828405001071	134.545211695206	134.895461277132	134.808372559862	136.258951731976	129.950890689424
324	324	262.546502417031	262.068533903813	262.348812126646	280.781734779674	272.496962577146	272.96520307615	282.666466007447	288.042615101994	294.541133441704	293.581725680286	301.301476157959	284.286123553641	291.756005797083	291.844819795442	293.214461098089	300.037378025918	296.308645016981	276.708590095248	273.395058034718	273.445344351738	273.325053194626	259.02511567962	256.339957559412	258.083311400907	219.443234292456	234.128412971641	222.626352234904	213.808748346554	213.79755747682	216.431619800366	191.352239286325	189.248579103247	189.425037465766	171.062534881518	171.710714065274	165.822399791148	142.026137489511	144.673165221037	143.149888815367	127.866934069833	121.852398604324	119.83343905534	108.435041344064	115.602770963222	107.554450957046	100.63765191591	98.4079256322697	99.5686677419325
325	325	5.39897222094475	15.8354289456889	23.1587963088435	15.249760091213	11.4477877574253	15.2922739410963	0.741703894054734	0.504574571336144	16.139674445332	23.879915106514	23.4260263299577	13.9537075378894	3.35249323616256	16.9541494412861	15.0623131271717	10.9703666397158	9.82150895494471	37.59173748838	11.4634346004286	8.64730833719977	5.46530465096985	9.33122098836665	1.94642512673945	13.5132599274602	23.96395568741	3.7885199042292	10.8600084272181	9.07618840448171	4.6665660009098	11.5363034968924	24.8209567974118	8.61698336229994	21.1053743452859	2.5001043568383	27.5630856478458	8.11951848640203	24.9410480089456	7.78079052787007	2.64773325563345	6.09716738378013	9.83045951445418	5.04473414146648	18.0505819560482	18.4493599997098	21.7962716696183	9.04461920675686	8.58312379684282	5.49287803143332
326	326	187.705658947156	215.564298133317	225.074456518785	208.81396727452	207.877647881651	191.360776142103	205.13092544553	190.252149871274	197.408283799472	196.640621383415	195.22325337012	203.186167073187	211.057628909275	198.418064522972	173.212477541655	202.757128361592	198.153977947891	207.939222065169	186.611202406444	202.71206299712	199.562250671261	202.765829748032	208.346971281033	224.671897888014	178.916846135374	221.645666927837	200.782036629072	188.335365901641	201.994769623737	192.717790894928	198.887647265321	189.807419988138	156.959563762361	188.003232373281	174.549094329604	190.149650849969	190.737533809013	191.24706253625	213.642441138864	215.728462721979	195.078245726565	195.464349526855	179.348255488862	180.197949334309	192.073707677251	178.951718817578	176.85539747337	226.357437515425
327	327	16.3585281781933	15.1498229021145	0.923681098689268	0.896977751320291	15.1841988972772	11.922336657166	17.937431894907	1.81005342220557	9.77244580610193	15.3241553508989	2.05353229313748	20.9089597731167	8.01976070758792	2.82643282462638	10.9003045673805	18.6114375599653	8.78612675175901	0.0708345834206316	5.96944291272445	5.4695588772181	13.0290766463613	18.9335564099385	2.6777711156087	29.6712694793868	4.83368109078702	6.12104177469163	21.8684022703011	18.846194526361	5.04304241113851	21.4347123918512	23.1705446703228	21.8560953190034	6.59663598384802	10.494231789221	14.4461116325318	9.11310493982949	4.09653866040934	23.2582122180865	8.94019962292678	6.9179231053459	5.77353425045792	6.53461920250858	3.56971670028754	18.0986855318505	29.040034538295	17.122348059612	1.1661737114221	6.63036463751243
328	328	2.0016145158833	6.13277272761791	5.66976641422974	9.54230792964466	4.80412593087006	2.36676457999745	9.68771011890094	9.34790908474916	6.87184685466177	14.198306248505	4.33153323494574	0.0759450167080749	0.621453955824867	8.39942164562908	2.0259443131354	7.10367855776533	13.3945195006801	3.30955210190587	6.28740296253461	9.98664932465842	0.812597524492801	3.21671382418774	2.32289394895037	7.28556750285829	1.77514063473516	19.2176302618019	2.66926136914816	4.51555979652655	4.91202012924995	9.23271915620092	8.84450696598883	6.05653682600489	4.11562106312208	3.58017759569245	7.46544351616614	2.09856977608031	3.20599086572003	1.24005421374102	0.694788399363071	4.58723776739349	7.1016637573476	0.152498602979481	1.86617409875671	0.447915905635584	9.9492273629005	9.56296989081865	3.6856074206929	1.50804185447416
329	329	38.0753910470075	49.3020215318075	81.2656231207395	83.2512775240891	81.031229570632	82.3967303859633	119.874094702076	118.77053517569	134.16707693092	157.613009759768	152.006623629714	156.552949617	202.850252787728	191.021275932368	192.879266751094	232.77794687431	232.78545075137	232.799128572769	265.878457734899	263.828741065209	263.481642166721	291.498816778082	290.682718390553	294.220984493016	749.12281291421	743.529728627115	749.445451776498	326.284736122772	325.383785221713	318.568073662656	324.61841052573	324.566154667913	322.283742936287	312.483365185113	316.339382651601	315.109785484857	298.46544356865	296.895992626935	297.187982123328	273.013541468498	273.097151643968	273.166911585869	205.598354952199	267.189274445078	240.627198996553	206.289713780489	205.636977614834	204.376073349931
330	330	308.872296466798	283.831483901305	294.598103997166	328.930670089184	302.119576085891	307.052959887378	305.557960398075	308.362296328729	300.861914006865	301.084549369803	278.239615310564	303.87619493776	285.887348935392	287.102876919628	276.072736127351	262.640532244199	265.216848102211	261.569018488989	230.023945546165	235.893643793746	231.184710886954	203.47363468656	203.487951189108	201.30351355495	167.102066081592	168.041164918264	169.260643627878	138.528223101636	138.02342078484	136.949620130777	106.547738655803	126.702169512202	108.178046994539	81.8632406903117	60.6731602049426	77.9084333286339	62.8339656088254	70.4387393143115	49.4886412415517	81.254057266667	51.8581080795457	50.9844316762332	62.3063890612022	61.8798037609394	65.9872696306805	66.5790069577313	59.1875306766315	51.0137606206182
331	331	10.0035199373252	10.4169452365892	32.3156103204596	1.91882346377397	6.93818513845464	1.29528632051758	22.5969598071726	0.259634709500376	37.683779140269	1.51696381769835	26.2832062329111	49.3598927558181	2.31578523428168	0.624660336219776	16.3192548281004	7.66529968134528	32.3159431295471	7.82324952371174	4.2643439229838	16.7239008381289	15.0316832506694	10.8314425976265	1.59341845373412	20.2229763266479	24.3446253765612	17.7224494663393	15.6107149717762	0.499418725865632	23.5333290156839	0.994633007981006	18.9542158019094	24.6228552856587	19.5819742006568	18.2800422284185	38.4971805903249	1.29080796328959	14.058678598599	11.9768923975249	15.0378300427572	23.8010278716569	28.6541954387207	25.8703244418148	10.703012795144	10.6727389031393	35.2069512903509	12.2702340567948	9.40854111704196	2.99599549010568
332	332	261.060757201733	261.065927639112	261.154392379237	241.282388327677	241.277437329703	241.29062714113	199.702772466525	203.23734067629	202.659073280991	164.84471288949	165.485725269182	165.02400169938	159.526378049647	160.525318812348	160.20116161368	192.894733889289	193.715692051555	194.793425873622	258.522881373747	258.971537602699	259.157658042748	321.91002417337	323.062849706679	322.594696516344	344.617171377311	349.053202551459	356.38782440504	350.971698373438	351.049306194613	356.42199820935	334.323778106294	334.319570227312	334.312756175134	327.539392354937	327.781056247998	328.058619661886	348.995633590593	343.170209816663	349.830601038793	387.758516457067	387.450999002606	388.135595256858	423.672278735972	423.766433007153	423.77090263893	429.24876261364	428.306231834312	428.772918616751
333	333	82.0827214719809	87.9310921529075	104.057539396994	66.1049990070909	91.2197428492287	73.9764301933044	107.011581180052	97.7858235118117	85.1879845990525	87.5028658913922	66.7902039373629	63.4195688309694	65.687791667227	72.6354991328423	83.4665126765777	91.2409446998545	82.5915109711126	79.318190739997	121.319583822411	92.6521072381645	82.4055311082771	85.7325147800471	82.7370291544398	90.5448706040134	67.4510001466073	88.3224785365453	73.5770036919985	76.6076715464478	71.3129455694278	69.2631860964985	70.6980453361738	67.9191195720224	92.4774283838774	56.1786532967446	75.7517413198474	114.707719436028	75.2070677824011	71.8678611485978	72.268927190073	71.1757399632616	86.1965415841004	106.369671221247	91.7107841345163	86.1581992826656	78.2056534167482	61.8077396940205	104.18720702806	90.9478621914679
334	334	185.065243071256	184.387971573642	185.216770888019	162.526964327248	178.804410033557	179.862070983187	209.42888189653	195.335245414536	189.620121353188	177.744647097509	161.608457760812	143.240277360555	195.425796720776	194.074402879558	167.496128685724	176.840649497178	196.749437479787	186.066715429477	210.555291763087	168.749577259608	168.605008724442	166.824151887724	187.189525548954	189.628715170687	173.50743058283	212.16966621673	198.796999910951	174.392224003811	192.064056964889	179.025605557292	155.152265344045	177.010965275121	206.368839975774	156.495338927813	187.255985450089	163.072772394001	179.731907630918	167.57869989084	180.887305840735	203.770372179924	185.34989490034	195.006191948139	202.762673163404	174.31049071569	199.679167691687	191.391230370879	158.456431363925	188.492776144451
335	335	27.0618974864516	32.2473941054112	8.63841856417525	9.31232455039369	4.70278497262623	25.3506168037797	42.9924324547803	15.4046771523411	0.839740201827652	8.13317499851333	31.8020747899859	38.1739026133451	39.7965322639392	1.59669332460219	50.4697264827916	1.51187553309671	33.9659930696521	1.81015924540556	30.9748066530382	42.9483622433279	16.035575381479	10.2292906253518	15.6218297511006	32.834224277943	1.53991393645111	36.6974104348174	16.5386261126599	1.81458148496804	31.3610716985088	25.9284471426706	24.7991386069768	5.40745758082467	15.138398763815	31.9313865306469	23.9213307705298	43.755035940326	22.5755116070406	1.44034913055748	7.66117356231229	3.82682980975327	22.1036334787032	52.1050707572238	31.0268608548571	1.7825604457212	14.246851020971	15.4305523811044	12.2874502287134	16.0749933368668
336	336	45.9048621604856	37.1189538440933	37.555564150362	54.48524849777	46.0743600784265	50.1358813834406	28.201215989129	36.2289395541988	23.8427042272259	53.3598149594312	23.5777916080443	3.75540496207486	28.3268977395127	33.9565071155068	48.900986420105	54.0284690344107	37.6235073854804	49.0981188598636	34.2225143522028	60.8674394340981	45.3552076433589	29.1743924706861	43.3355942010358	66.29798869595	45.1193191876223	52.8460217886794	8.36813969967588	40.1714889771509	21.3959518809558	38.5159569600373	14.6620543734672	33.8743543227578	29.0982384638558	51.0210236042075	55.1387168398167	31.9591886813372	16.4371324103065	39.3002429781328	63.7189615249344	23.2004422754746	67.7978455228985	43.5524516198871	61.9309793912293	75.077351310981	39.1377436650706	58.9898804312042	37.422782833424	42.0655696451763
337	337	46.426844352683	50.7352410280054	30.4433631132371	6.86852735360036	13.7790362049794	24.1545665377623	16.1788728786249	19.6110330054325	54.5240004506413	6.85023329207817	29.7067625084458	43.0056516057897	1.31129605216929	55.5079840061353	7.37233622564576	30.0948077452596	34.1139433169222	4.69255491635224	7.15546674373286	25.1742000961997	8.2767720097706	23.217415501684	57.3956555181958	14.7476793050716	55.5641487610435	36.3681948414725	46.1606645061689	9.09510233359429	36.8712314234367	12.744351264719	31.4493525437821	17.0658616160346	27.3641623095636	53.5037296500551	27.4606305573738	1.84965793755005	23.1028431169669	23.8335566074992	15.3569892284255	23.9868602041022	57.4474012913729	21.9298633890857	36.8206901602649	29.7792755740183	31.9988080158301	33.5943045179668	0.063047256321866	8.57482487800696
338	338	1.23491186366691	0.316373718206928	0.27563529694296	3.79964631077825	7.79166084147503	15.0856232264508	0.936091133613733	6.49246640944417	8.57642236194837	1.89420312205318	16.2312218518154	7.37679377190026	1.63439485829768	5.48822071351716	0.537966833521163	2.23450238871498	14.6869010901536	14.2872653013197	13.3761094332394	2.85781978228451	1.63467078159027	14.31124641766	5.7238231965653	0.178746329817005	12.3921467343466	0.480619965049428	4.70520730932469	3.59946926929688	2.32528891037639	5.41723077605151	0.721771139203604	8.00185059256527	9.49135349631363	8.00838179585153	4.85248326690013	0.0639170974876282	2.35482683382138	5.45573015630199	6.74623783227761	6.52598780260678	2.5337087626562	12.9790896962986	6.26497602820408	1.2206823008878	2.88184702151894	0.215275840469341	7.74646996037942	6.12567137591782
339	339	53.5722888251429	17.0517360299237	69.3273813386966	20.4421437076346	22.8789393389229	23.7009812595733	1.87242986799199	17.7369868159227	16.3188630247613	41.1235831478903	0.34661187845046	42.4893808300883	11.2674521821564	36.4471997332443	0.174681896765033	49.5990277068292	25.5916812985706	16.3886280796935	7.85502143427653	10.9483672713095	20.1841115411387	12.4453040201032	22.3959778370103	20.0010652604693	2.25404561676517	10.6363778691161	28.6105967106635	4.65811732101459	0.293357360978682	75.3326094747665	34.5724899712507	11.4515015932803	11.5785596293859	11.7488273630019	39.5710892108477	30.8545242489741	46.4197220898885	19.6999688432579	40.9012369722233	31.892742599566	37.1906673003952	20.055693009986	29.1065717304945	12.6776451091375	18.5265052001792	7.40017615729394	33.1740748956553	4.39565232116578
340	340	5.61049456279092	13.9527865171727	1.32541799833172	22.003084881774	5.75634292184452	7.40980794729918	19.7299209855668	6.72856675733826	10.3937705046908	10.2575490586429	32.7655666141982	24.2620092255147	6.59284754138275	15.030445649469	9.18995624133949	3.30188522568268	1.1247519758427	13.5043995049484	14.7512698485977	27.0139261512452	14.566286611022	7.70926016749019	1.90531210716962	3.34891511362301	16.7050322957766	10.4090567759701	12.6474986874272	1.65215291153199	1.40854946143762	19.327806171412	5.68666225699331	0.402994901950928	4.99156201947339	32.3509762791001	7.17196443200186	11.1510319568614	2.68327685669426	1.71118719155235	8.86744466151924	2.72042672256174	18.4503563615616	4.61076836583798	1.76758204277974	1.85392680500941	2.79185302979029	1.68111363868444	11.0595263318752	6.50675248239953
341	341	9.87389011904643	6.79585365124539	4.44600953137936	14.7655916497239	10.6957425415132	4.97881186122536	5.20684871501414	15.7635787361624	4.93408502275198	4.11965426706686	6.07406364497376	3.37725523706198	16.2284317268685	3.3121046067222	31.5409057833135	1.43272330509135	10.2502408157708	17.2260416441872	8.9321605888038	25.689832199704	16.1817976384416	12.8895474987773	5.93240602601765	11.9433137253489	25.9556172594891	10.9701216250253	0.27835116184166	10.9592890562257	20.2430679696591	15.9097063065593	9.71012495831897	0.16774411485839	6.81034736696936	6.29706715837024	7.78542069430016	23.0145072004018	9.6857729697506	15.5285549618161	0.678251099851222	1.28364598316025	4.10294505403152	12.1593736682573	21.8454228662068	10.8878220881023	9.74532592118523	13.2962825567905	24.3129376891612	15.3543271541871
342	342	21.5356077459017	17.7547145819259	44.3935375953672	14.2916641026198	9.91463250047524	3.30630438708748	33.1081121251567	32.1581386108456	1.19233574038859	7.49181717904613	0.0363107671386111	22.7691179695603	5.82773098763254	11.8902580453883	41.6750057215241	33.4105218288686	14.7752988934653	11.6616153708946	24.3194795618914	4.60394350576053	18.8757655254035	3.35521445251678	3.63473217859803	0.739357155035009	11.0467689524797	11.7347030782428	26.8437941535083	7.15281031331618	6.12851172486475	37.0919613142063	22.7516413335032	2.38273421190365	2.77984850820332	8.93399585717653	40.6097221892797	21.2605566336279	8.29247852168579	18.7282717783589	19.5562163015365	6.686958168704	24.1258532041051	3.1369588030073	5.61861318929547	5.35854847083116	11.1582275428353	14.1960516807835	6.12896304947015	28.2720578307231
343	343	476.95533336104	489.200444652034	479.710859871357	510.389819708215	511.094314099664	510.474583590661	519.845185586234	518.703447282345	520.665499462657	508.976644270831	508.963510078926	508.946192364905	480.511096917171	480.121972901458	480.447604284772	436.494155779576	436.440840362843	436.281998150902	382.448695231426	382.450205018201	382.446820364036	322.454557706871	325.30492221524	324.046118053928	258.008710829671	266.722055914535	266.475208005191	210.186631167409	208.645226898676	223.129584652857	175.859513839117	183.643557486421	182.147676904358	156.659500778882	156.650416182054	156.650371174342	154.745960204046	160.174804354736	157.167594105409	172.188009367378	171.630984973574	172.184356972218	208.898649841226	208.886369546443	208.874427980647	262.083569423559	263.737106136215	265.668901554401
344	344	2.06137559317451	1.85375590292095	0.205262860229611	8.63957054858412	2.34619779138987	1.8868245017308	3.5391401941946	2.20773106256991	0.854856147501912	2.15898402382753	1.4809365980659	2.80096539612656	3.01233952117956	1.10398917387417	0.752292150084309	5.18098385287772	4.86245447676044	5.78146255293994	2.81554138987487	4.55142995242765	4.00856649292125	3.62824678473724	0.00437160399922099	2.7171489498949	0.0989262549384433	0.330743719175004	6.52559060158004	2.68703830627494	0.149732789390621	3.52685233489875	1.66531550832863	2.9380780698291	1.48629662965995	0.209378553605365	0.670097196245595	4.49761761314032	0.634683757713842	1.11021612094564	3.49955256561658	5.31329806390191	1.74799682828236	0.532077770796241	0.818835822848914	4.41216173401722	3.29487368969041	6.48944090849169	0.550051698983983	3.45929395542067
345	345	51.6488112799929	15.6687996095208	38.1302117883761	23.5379436571077	18.1205679502355	32.8621221386244	38.6778503166315	14.2928818989277	60.0956948696334	5.23102564329315	23.4430943479819	1.59108135014685	21.0777213764767	40.0066770412572	11.4930531997796	11.2585049896648	13.8990254893887	58.7267527257037	38.3507578279375	21.3219349107977	67.231041907001	35.664381313076	38.2060070595925	31.9641025354873	13.7587083755845	38.0681304240801	15.5796714432596	54.6009969704785	37.4174966197899	19.4704184672973	11.5145187941752	25.0682587219121	35.9298924104359	28.7079327345717	38.3591581385914	28.0970009028662	7.83958405728701	46.0107038084379	27.1682180009096	53.2251476246096	24.7850563477889	0.0797517226335138	14.0994087377284	45.3236793905316	19.7113074563195	19.504920193169	34.4148388119055	34.6527319539712
346	346	17.471537352672	27.1608532078801	31.0648099490586	44.1525150570343	27.4639186772126	35.9176907217236	25.4932490727838	35.7500967020622	33.5175992672717	43.8847099193287	29.2222153112612	28.8020025853781	28.2807707201437	50.9838513519233	61.8820701510903	41.0145021048492	52.7913260319813	54.2050505456766	11.4403472706333	22.3587807426037	34.9555540985057	37.4576951026365	20.1475925117305	21.8753427798743	18.8052764993077	8.3021483124305	31.8691690004216	39.229050171352	32.0650224445383	7.10029556869391	33.111171535925	12.9418990448865	12.3846714913306	35.4237534009366	12.7127678352063	23.1449402216931	60.0264188335736	51.3072924231147	24.2500895518217	48.1124862205267	23.0676800328984	19.98202437557	38.0447630253052	33.1828688780712	60.1680713942647	57.7105654275064	34.1790383089496	34.8284588862356
347	347	17.4885534039312	23.314123571103	21.42423176799	43.366106875104	43.4153584669647	40.9581658298414	51.4637360189129	51.8622154256981	52.8901640722772	6.38422587007039	34.8815972937762	85.164373250935	21.3414131026296	25.1018150293787	12.7797291910809	10.1503886604467	9.2122192127794	8.29922810874826	8.48217597233009	9.27775149921307	4.79132704520336	7.11520608511842	5.17235360911623	7.10168040873779	3.36379443196199	4.25558531596741	6.10592297918705	2.77178915453574	14.2012234175503	7.58255678584872	6.34116922170355	6.34703646869152	6.34985058113691	4.2991910611065	9.59001584564641	6.00091685897159	4.77196552229107	5.14255315882751	4.50741253556818	11.8819013013781	0.260027920052268	3.96857235474676	6.34567323562647	6.41843178320724	6.29670147747426	6.23518391567666	5.81702903203394	6.25388899208148
348	348	64.9466903624775	56.7604826702163	99.1473007817192	15.5939161520288	41.0191730015761	23.3405479747038	36.477667547007	2.39213952367154	26.5557821014011	54.8345985148384	70.4786158532639	42.9038414047608	41.7977034322367	47.8474594825971	64.2925533624416	72.1101373655803	56.8064181117183	2.26135255831822	69.6877364763066	26.5001742307449	33.5263687178756	20.4055326276442	49.6854372188537	46.1620580525496	0.249694025799975	70.9637176554898	26.2633182274807	14.2626035536846	1.87342344374965	22.4908581201412	13.4255711302849	72.5810589930057	56.1404056394074	9.02670922608939	36.5094607083414	72.7925266849494	36.8811359505185	46.1592543119604	104.305187754481	4.53285985302728	31.9762515242019	25.7347934592369	34.6833959003638	6.7494851898743	3.02807061650676	26.6401492007125	10.1263619401347	16.6416935032883
349	349	75.9580167069772	62.795556786093	72.6640326949301	69.5441202247597	59.2963041870474	51.362627843805	66.8043084718136	70.0355968281777	58.0925775754637	66.8241431653871	70.5719410939737	56.8904470757427	74.645478262938	62.0149620241125	55.0028255097326	68.4043792824692	73.6176320016375	63.3084931614862	75.5485224479596	60.9381133762712	73.5139108456438	48.583795231596	58.0926710588577	62.2107964818625	63.417802344129	83.7294326243941	68.5318655134374	77.6312275310966	60.1651318405673	58.8719984650331	66.5939543785259	77.1419812712539	78.6085034264807	69.9589721122094	61.5036249455128	75.9553819591993	68.0749289352516	64.215196658255	64.0630744741923	71.9232545709091	52.7707802477359	69.0643249972271	75.554061552954	82.1513210269217	58.6920867244389	68.3541089603776	72.8072503042137	67.8733260990575
350	350	7.43624703327992	9.07851350403332	22.184494596805	16.925234920575	17.6876703355893	17.9516224739346	4.15153452827183	1.93753279111714	16.7548612449588	18.887456128559	0.691779446730039	11.3213386274946	3.80143589886161	22.7867143335941	16.7110431124579	9.47585026766263	7.17124160011782	37.1402269560521	7.6513108162555	9.05813077220217	15.6109150848731	21.2449963318004	26.7060383119626	0.769670485692157	22.9861383366524	6.25901628485471	10.8827148998661	10.2050291096157	22.7749495457227	2.29062453457859	10.31324168988	14.8632043325297	13.7352446374942	3.54243342806719	15.1331443731838	9.94062077671279	15.1648271366699	17.970193421828	15.0170936357695	4.76859321550956	8.34767135415611	8.5244831404778	33.991657744132	8.09040756231473	0.120759085491814	19.6480501327592	2.93695350050507	2.87411810495273
351	351	84.4596061262948	81.841390704423	66.0145996829246	82.7189489840842	66.1766836441032	124.706264486669	88.3788703026508	101.3061593142	85.1447176234111	78.3257871855926	87.9167583840082	91.7610365016685	138.336193758379	95.57276366179	60.7814739547116	109.055937884255	132.901604033001	91.9962165726336	97.830100089733	119.351107014499	94.5220777436036	109.351448581244	79.9878141262671	100.152154571383	57.1208398596635	88.0085553226363	118.119645898461	82.4120439814107	72.3528623135651	57.9462453470749	68.6752063226143	83.4160062747776	142.151082765765	144.34667454123	102.404493413635	82.0853763921558	123.914497513853	69.090322906779	70.0822951912572	102.393658104509	89.459403860182	89.3418741908978	110.93320533078	88.0062993145984	100.558040539775	119.829282555512	92.2525291917473	78.3434853567223
352	352	243.798941891295	242.922232147824	240.004365333873	257.20036196677	259.627215070601	276.078357412612	300.434237462133	297.490930555253	298.248447325376	325.755963341385	323.92662671321	323.739932116671	347.414341573498	349.353249338842	347.165088243082	365.666960737743	366.558747924076	366.314974637242	375.073574540418	374.781044067128	374.292686957949	374.574570980413	378.854469438277	375.558894057576	371.282063634956	368.563391697743	368.723378306075	351.802872392084	354.80388160189	352.236283891967	366.208500482309	309.306859957316	339.086948196124	295.788645752713	299.681170188722	301.403089474656	273.719057677826	273.230761545639	273.764247765131	246.169594164328	247.665311171484	246.333930073262	220.881629686087	225.321447795535	222.039970475342	205.321221730835	205.322588783468	205.337274567938
353	353	677.761499455088	678.136010084238	678.097094521219	697.540511067007	697.664152909479	697.583962165632	710.922533147368	711.405746404778	708.282182710875	717.378706559718	715.159849449046	717.759992590612	713.404742911061	714.357606699316	713.865731111443	706.316510267736	706.054661090433	706.909961583992	692.671676296223	692.670742840839	692.671411240839	675.309452118646	677.760549958194	676.590492102674	644.828725779825	644.691398158298	645.375316975551	614.651532136589	617.780331555634	609.242680542907	581.421107947242	581.39487513272	581.538220216522	547.921410335636	547.622833984105	547.580754652429	510.124025113246	527.805838374742	520.1119373159	486.78075443036	496.196233246819	479.010564300182	463.143347492453	455.275036366746	463.764530191531	441.706475232018	441.798510003289	441.675686057577
354	354	0.0582223768208667	9.42804136041384	2.01362293930534	21.5719447744278	16.2855505162258	3.01297249782615	8.36303444589285	4.64623616389167	10.3461801795642	1.32786483899916	4.48373047936555	11.2249425401193	6.89364674226897	8.97669320904928	0.571836403520352	6.97066846062291	2.46092449073874	1.88373918095149	7.19515123064282	3.33681572920722	1.87974847521715	8.31128468874397	11.9757114502253	8.36748549889111	4.40023024167186	17.6109577292604	8.7123273012889	5.16775286402441	6.67667922150987	3.07470016905021	11.8138315886999	11.042928624248	8.06575042948947	9.91702298497625	5.0600224231923	1.78801527301962	10.8466619978815	1.19084021501218	14.2066445840514	0.436874106409276	4.98182214661402	10.0460361161134	11.8214672744092	13.7984399887311	1.67129078364678	9.39653356144771	1.20887074135785	3.34208752383407
355	355	30.4770131075952	34.1286336824228	22.5487414368785	27.1661456319419	25.4227094431069	25.0595168610244	25.1687055022012	20.2643155346928	35.0267271825539	22.8563734288799	33.8785951700066	25.4827377639842	29.7483551257992	39.2953968680779	35.705743629282	24.7544962231518	30.5550916965807	28.5167927428378	42.8240256761081	27.7372503193129	34.4584565062822	26.9447817972805	37.6758933306232	27.7459383148089	27.9718109968068	25.8624850256416	26.090632949878	31.8182606408597	25.798632291659	30.3370349085634	39.1234351112376	28.065335070348	23.0796379817215	32.591292165227	27.7900103263641	42.2039040728813	31.2828821721479	27.5689012845368	28.0979265246403	29.3906330583872	16.5436018270868	28.4853201267947	22.9424788212589	35.1325294615552	27.9518697189082	24.6346126768542	37.185197982551	35.3130215508659
356	356	14.7377292867299	3.37087789855733	13.385072868905	5.09729577743611	14.7721292025331	3.08771778507985	19.6599540276311	2.91303595797236	14.1605700979694	1.93903176680354	8.4225466896801	4.10864769953572	5.81117645623914	0.0347013405934851	2.13667332469124	22.1688066401677	20.1474707326336	9.20091845779445	9.78870118816936	12.2327062484419	4.8146959883073	7.54037713043011	7.39864276307641	0.589888681793116	9.76022796665876	1.17828225067413	5.00286682076789	2.54861647775784	8.22192323903964	2.99402324175772	5.61888553322025	2.46392428033419	0.591341549642462	4.74057502381266	1.13037648800742	17.0306275683838	1.98840479472753	1.5237953667031	12.149496109768	18.6592938078583	6.38249430269633	17.945970922275	26.5544464078981	10.8622849139749	10.2825380055131	2.8477932267904	10.708686992525	1.69161597401922
357	357	5.71364110880658	6.5772582001138	2.28157193948011	3.73854042273847	4.33403446500823	4.08043510117099	25.1479439352643	3.06647935428385	6.94289157690902	12.36766171427	8.25076569968614	0.0508971401601406	8.98694570389894	10.3065807066455	14.535079670383	6.88741414630125	18.9282968802366	7.50592876775907	0.259727642559604	4.28132549108347	18.7695045144003	0.406695658215426	29.7968273613167	7.10021263562623	13.5252633962173	7.99387726946197	4.63278836051579	7.86756180595095	1.12093653619939	15.1193615099924	2.31806225397066	26.0676293057848	1.15802301101176	3.04332543128927	12.0727831338772	14.4834741216999	10.2651347343112	3.28033464927163	3.58694463264556	2.35125245578279	27.4221994711523	11.8774990513409	14.7383101975251	8.75902451170669	3.11380260835799	9.46531521318941	5.74281727357301	9.80112544721895
358	358	17.7363101427891	27.7754165556255	29.0087835667401	18.4851393243826	26.1425425264793	12.1570669234571	14.6159408249869	8.90424378683061	40.9365422085386	15.9060628486792	2.75358237857987	40.1218447552589	21.9112231083331	33.8882287179535	36.4893249819328	32.2125519433518	37.2991760769628	41.0486139893007	32.6028659960772	41.7275395108254	37.1212879700151	33.7867901818395	23.4806195926685	16.8366885784777	28.0856111924058	17.4372032052004	27.2032040912195	17.4168168333519	24.5138107922573	7.11478586437035	49.071141301056	33.8683337687259	38.1609951904284	15.81482444626	23.4632329913978	18.0461161947753	8.60257904920265	45.2410102740685	36.190978691587	40.5197514113469	35.7757779363154	25.9993432973476	12.7571366031355	20.8520886900076	58.4992895293124	1.02915906581457	20.7502690636735	2.63129206944501
359	359	192.709812398426	182.024629966653	194.204073272193	215.645274977682	201.567131125134	194.831058817584	185.955620286456	176.776508984655	217.911709430783	201.714874283171	179.624804664047	192.993416105137	220.998341816877	222.243932134788	205.68832458093	200.076783666556	180.890397294312	191.050886016775	189.841471592619	182.66517801034	190.30957416524	219.348617232173	214.397421979574	201.152472835323	191.56784234894	211.94970729233	190.333672213123	201.489369530109	175.970586920668	198.598573099085	215.826959913366	200.293932699384	190.584008019097	209.45812682481	191.641281355323	211.418495685948	193.099253826637	217.759252611107	201.108945699279	185.825550562233	205.167378281946	197.13576575266	203.757103191993	189.98394816958	199.663220246089	201.394213358195	215.382846512335	188.735611560023
360	360	86.0929170268623	88.5297551208194	85.5936043600533	77.3624213044229	87.0797746581001	83.1554021508864	89.8041789870815	83.2569068519679	87.5877194306069	86.7117230851906	84.8005806625341	83.6556864524952	79.0055729776082	81.2592782580321	89.5935867267166	92.0251481724275	86.3232615769499	82.3788650416727	88.6313374871219	98.6528784654465	92.8726679013359	94.916087724682	91.0331646188383	92.4054430329744	82.6989080383278	87.5008386457186	92.3801186067729	78.8346191787227	80.3024359977926	89.0385074805547	83.0527331608156	88.2181345650411	87.0279783914001	88.3214153278919	95.1159775911939	82.7113596148422	83.6107496253337	90.5698769524581	85.7277930667355	87.3441434410469	81.1983499460009	81.6858580006162	96.5869770340457	96.3441918641783	84.9768151232701	91.4929644691725	88.9877423938618	86.0708844056824
361	361	13.6123020589906	7.36761608685982	6.2893191130776	16.2546664330793	2.81055207002647	5.69824645971857	23.2985273476503	7.8815873815994	7.8043550139528	0.919214822565268	4.59493780679268	7.46823435331111	1.57251567815811	17.8126525315121	5.38599627812923	8.22278842592153	12.0434358861579	15.1956601315136	1.23851304668954	3.22544030882871	2.54785144252114	0.933264176166793	0.15038545537099	0.800746000700521	12.6844789895204	25.9423719421586	6.02131479379292	14.0612707711579	17.0902822980354	15.1713255459405	6.24386730513506	13.2686828009899	15.6130982938763	1.84392147093494	6.22088068942181	16.2508353020986	8.30309854021324	7.16542553204621	7.4899662772891	14.687407092474	0.670927976885751	6.6007427741787	2.58798785018482	23.0916879668102	3.19928319180918	25.0862692264377	0.652263777555765	5.58700860112866
362	362	21.221021543713	22.0654266297736	19.1705493977707	36.1452660604975	36.2055387425187	36.0608617438863	39.7055686203575	39.7228018176378	39.7230371132256	28.5445563336216	28.5466130830156	28.5626055806098	13.2524061369126	12.7963814538721	13.591271980271	3.69534462741609	3.60101772093123	3.68368711992602	2.61731551265221	8.1210273857593	1.26024170524521	0.0859748650605382	0.0929150290035927	0.0899717175429438	0.000166761287592351	0.0276267116508868	0.0297547825859807	1.56790468046517	0.609993983184309	0.690030728738728	0.018513734937657	0.0131330367621772	0.0268329633960172	1.46466171087934	0.32454918124563	0.680039474158426	1.16316858011845	4.05142357075233	7.9318669566664	0.345424298510272	0.348199623145774	0.116915203677209	0.0103035179968128	0.0148536976024448	0.00125075611569775	0.637221781151288	0.194726147053526	0.318654236125467
363	363	8.70243163084343	9.54854057716987	10.2474224637582	8.65490991075598	10.355386493764	4.75217180225665	18.1823564060775	21.9321148235463	2.55611148017497	15.9963808852086	10.8071956846852	14.1189166243025	4.55612618613731	5.52544260833786	19.7554262578664	7.19959101629618	10.5119181914487	19.4458418278781	9.07412857528288	9.89681671268694	13.6852592132169	7.75318824087663	9.71770238621562	8.94925951043417	3.29030090457552	16.4678024958043	16.1874699480913	3.37241952369147	17.6586195817284	14.1995224869522	11.73049795195	10.7662556296544	13.698992485775	2.65427059868682	10.5960414898861	1.60861941383932	5.79632679834114	12.722346499268	7.69234186076806	17.3380458333848	15.935352859109	22.0357292276319	5.90047959660223	1.89075365258857	3.51134804602805	17.5509962751394	3.36670121385513	7.99685829285939
364	364	104.197910178253	107.215868680925	111.416130287435	109.587340105095	108.564166338464	107.629488403467	105.777939816505	109.791227423741	110.665137021504	103.617132956706	102.213773122164	105.257340114856	99.9616647772864	95.7270290239674	98.2506833923875	73.8045558250877	98.207709065177	88.9182871555799	87.67964927202	87.7550261654007	87.1020362993529	88.94322413131	90.3369004497224	89.9879740197775	90.3203701893182	90.3379818587618	90.2957189810372	90.4106274906254	89.2786238905764	89.4538500011582	86.2374643258573	86.4216998054683	86.2866847279016	81.6423257103084	81.6674720061223	81.6682516042606	79.4537016982495	79.4098027067352	79.4126484865338	86.8373014276193	89.7367616099179	87.1799182137563	81.0981970751304	92.3687354977904	89.3578716130594	94.0089644553388	99.562631744199	93.5012687309946
365	365	267.28273869492	267.281183908672	267.276586399789	268.392602167347	263.978250516991	268.050462477657	258.662818883973	259.121852681633	258.447071041795	256.59723624968	252.798857675069	247.234761183443	246.287385031543	246.134857850102	246.094633734213	252.811728408004	251.327645453273	228.471805163465	232.517106446356	235.358617714678	235.034629098601	229.468238631384	229.463443762354	232.626360740367	226.347681823114	226.345471066731	226.347864203708	223.429343282517	223.45567294445	223.439386691282	221.245963443906	219.724883842383	221.614955154354	220.653287404236	220.60043291282	220.685011555528	220.639225313451	220.702403609194	220.878273060453	217.930941123569	221.00335753143	220.937776929837	225.668494527924	224.822444781598	221.154482126402	225.170107464123	225.131942877352	225.015844582396
366	366	49.8651704357245	50.4119043779974	49.3365788807549	84.4652617582199	84.6031901847222	85.3601592194038	105.33784007341	105.452914715357	105.511196606237	85.8457311553548	87.4408055125153	87.6354908635104	51.4130306515454	51.0005285411868	51.7246062488328	29.2158420554804	29.0956808401922	29.0451825803133	27.8568146404104	15.9479223104858	21.9506007553157	31.7950426693868	15.5531463408067	10.6617750060763	12.6346183137866	25.5643935018885	35.141117375262	25.1862236920512	24.4279462296991	22.2959872299418	29.817731757282	15.2588955035713	13.2874573575198	13.1528954599265	28.10464308586	24.8749261867143	22.7511772359511	24.6024269213883	23.0343704938886	21.3832272530806	21.2424789664217	20.5797515126298	23.1022999973783	23.1636252611644	21.6009216473362	21.4030166472545	21.6975135887207	20.5772113256779
367	367	593.199084268632	594.260995953299	603.098031160406	602.058631175942	597.335024392886	593.114231806643	597.648850634876	588.709793463055	618.304897039793	596.986194930434	608.392545331149	592.833545183723	597.531205833752	602.114920681848	592.002176255976	597.198405760946	599.969634190288	601.465359720992	593.610568555049	588.546635926555	620.008143128114	598.889629108972	600.011774402672	605.997295262519	606.048802623783	594.853304390777	607.740505094569	594.914607177313	591.742430856896	604.283820218366	604.38988664253	599.151753475026	610.296567729382	597.433773640383	594.539715696447	601.538872850189	601.643450995897	599.211502685622	610.430667275107	601.09411872361	593.000072718064	598.69970067432	596.857614006344	584.848020778699	601.52024706189	610.068930316393	600.736403722928	593.982238806818
368	368	920.908759981551	921.138113113321	921.312378583609	927.306029875631	926.867298850234	929.880863554859	934.237825094543	934.19388947583	934.13958186512	938.193611927396	941.25563323329	938.810586075625	945.765343158967	945.88518628503	945.471864177548	949.460732025309	950.190131984408	949.618511804737	951.724328365335	952.055432506593	953.664790237259	951.512334146799	951.903261931222	952.117339062037	949.663538968163	948.302706201676	949.595222243908	944.130327514467	943.770752861172	944.097923478363	932.725637397917	940.30251856209	938.67026549551	927.171998777098	927.507246517244	927.346684267303	918.184543871684	913.895379523572	916.793571995022	904.005923533648	903.981018818339	903.826699072183	890.942458517967	889.531758734119	893.769361474402	876.649556058561	877.190517311661	878.745979255365
369	369	20.1969987026673	10.0088246109729	15.1926081064467	2.68472477032514	1.52113737323224	11.4726592066117	1.00554720910615	13.6518858918161	4.90444222860366	13.8031543770934	3.60912093227909	7.80144916982873	4.13217498007659	2.00340510840738	15.5750173446152	3.98867665567587	10.4392181804114	4.62562992608123	0.168095531308859	15.5613511750169	3.17677366954232	8.62897002023317	1.02769606561775	14.5200109790596	5.82028906131809	4.16521367762135	4.09113642540533	12.9667330080855	2.61010152013769	2.11246191963103	22.1400532758295	4.94242740541592	5.8154048933461	2.69838936833998	7.56969835891527	6.09912566357134	16.5175478728059	3.0736566181436	5.58004623683765	4.85099132044439	7.07116545938535	5.75169774584697	1.98279967812486	6.97328106072621	5.90249523693334	20.3809152238932	10.5066926646702	4.43738098653269
370	370	7.33426469098585	36.1639567509703	12.2298519350066	7.71126319829341	25.9969887558581	29.019419996586	22.6323369543346	19.7588622563207	32.859529951739	7.66709230877181	46.7202682609477	0.200555231052615	19.0878427151479	52.0215649056703	16.5780923984926	34.6693614091852	28.4223683823418	29.9163701016648	30.2580121779865	14.0070943560216	37.3033355285578	31.2010989593829	35.6762159917848	22.0147977710557	11.2702488620524	20.8943383647097	33.6943982133799	3.066323549709	2.53441225651902	19.7969071093909	0.903177828119347	4.40398948931101	21.9794370653525	37.4045144117963	9.91066019642827	29.5683425335273	48.599477707662	29.541266982598	27.5012630898313	26.5910216494039	34.8410559350087	25.0451504960985	32.0547902596228	26.1181066095689	14.1896382226087	9.93142787810999	53.1547777130432	19.5368464037763
371	371	91.7551101766555	96.9612513558317	79.5569317262175	97.5745235699946	106.459298217302	96.7368359861388	96.0040828303546	95.1463950978676	111.535409354443	105.194176387375	106.687078200474	81.0109484843948	83.6649811941939	65.7290057664864	103.707234082786	97.5928028522888	87.6637441356584	98.9931198585177	110.910095604328	94.7517180997022	110.874355938314	96.6315885142536	81.4414458588347	99.9849063475548	93.2343129591236	90.6057401698734	97.7742810488893	96.9802429797375	102.832010154179	101.405019268544	100.850257638673	103.677274653397	96.5819479238329	90.9596074282977	88.8107485881189	102.891249762179	85.2591334447491	96.9962394740301	71.4702856861661	99.2126837431264	114.710170678281	92.8171217649275	75.6810791858364	97.1993050228136	101.609121860731	75.5042382627352	78.6548591033242	90.9517380039947
372	372	220.947630509352	189.82461948848	153.941920632314	145.677617370271	163.880325431141	192.177894891367	181.043450531414	188.936165059275	175.171312178266	181.779864949092	206.589125881137	214.669579991036	189.396035474121	196.024451057693	207.011374986692	225.193858776663	191.236151029703	175.507112071613	168.983531858065	181.083438834874	226.699177661133	165.13950744729	169.297285682056	167.927092274639	215.172440713524	247.327558735655	186.364602312067	163.157140235442	171.47921681898	198.505263179397	174.195397553718	186.469748177609	192.53348673877	195.359249978986	198.891686207045	185.389420645566	175.74150486687	180.436746620228	207.917389938664	177.875569543924	210.790056092608	191.887193370493	148.698061738025	195.709088318651	172.570743659696	200.183317532112	181.058931866319	155.75352449828
373	373	47.7306649798	53.6438500435608	54.9972754310054	46.3664417452566	62.5965397604049	40.0576079033343	51.9940614771479	55.7014925394285	56.1891534672377	61.3359534736538	64.0221667018782	54.3714139878268	56.6417177221432	53.4774522147951	46.1499191431727	55.8960227039641	45.1214647696284	50.922550477114	35.5887090661009	55.1204353427092	73.5326948087836	57.7065681398879	47.6980793225589	50.1308544434143	55.2361699665095	38.5778947101865	61.1924033541843	54.9061162155161	53.6417363781634	52.5616160341691	42.9921201663005	59.5570535274226	66.5030523800116	48.7916669629748	45.7974919247022	54.9526194436764	68.4905443763518	76.4658830960724	62.4401358408453	52.7167794857485	53.1165548047958	58.6585629535857	39.5619743833124	41.5760440805696	54.3094180596978	38.5180068350311	34.2148260823124	40.949111894066
374	374	16.9579376316418	25.1251826557754	6.78009152871925	5.11217691792313	18.8867637033707	1.48791309506261	19.3841583977964	16.8629956026308	7.19579460758016	0.732825930262372	18.9403237610989	15.1282439597093	21.5142486881138	14.5593467367584	15.8695707474955	15.8290082394909	1.03704282810777	8.75882966232142	11.7609000994476	1.42384763220442	14.6108296068733	13.5272544701199	8.05577787883166	6.08882259716359	10.5935503169913	13.1816483999383	7.59652742394084	10.3984798035684	10.1761086846027	17.1411718747393	13.5431637814416	14.3321086432986	16.2264301486647	5.97597583794966	11.4471226061617	7.4730888400462	5.67624357323084	6.23066540060211	12.8498621208634	6.53300783325169	13.3984954001749	1.13481528455163	20.0302670565521	3.43622555266401	4.99378803163992	12.332869834328	0.797859179522924	14.4528570624015
375	375	221.984359877688	222.513738905022	221.734535874517	215.333820085317	215.545368226594	215.191931247924	206.182196008938	206.190996699584	206.200853894596	195.765211064263	195.765512778666	195.76597900712	183.697913593086	189.151794526953	178.569844894847	173.89563631944	173.948616365586	174.454814638101	163.42526422484	164.377679727222	163.640225760926	151.113025992271	151.2069584017	153.122039464187	147.321559689485	147.11324785902	147.036640045869	141.193598748744	141.20801829345	141.207790232222	136.791920064004	136.805586682601	136.79757606381	136.01612629572	131.812553696729	131.96731469138	135.842291300816	134.95293887884	144.043610079634	132.474364827952	132.555872063834	132.777855902815	135.526572539453	135.135159804185	130.151373028838	136.261665906973	136.268119348197	141.475259814967
376	376	39.15908827715	44.5656938220384	37.9056310283418	87.3362477070128	74.2395074414273	79.5555052310367	148.744955842397	121.133324865509	135.965837539674	190.418968695632	198.0161054203	174.352192392183	232.351240113127	227.210479142697	234.343202424939	269.69959430665	271.680605970824	270.099593352166	295.686664177731	296.647381715018	311.346461033183	310.289677888608	304.89845956658	333.742050236285	324.548958447958	320.571872076693	325.120248324807	311.727302090649	303.584390852882	312.183151836924	288.364649422647	319.182045431897	288.594653231009	273.496254155633	269.916025888282	276.5091358233	248.464508241551	239.982076104421	271.868139777473	217.193492972418	221.118117428559	223.699444727718	194.795952791774	201.966971649177	191.865522118024	168.731459307863	167.143792411538	167.560015288335
377	377	305.400944328121	299.33113214127	304.588397742123	294.274162583946	293.571018475155	295.167865988167	263.946961560906	277.731172176391	274.342925949929	245.245342176674	247.962697581043	249.636543056237	218.27961595778	214.926571736268	211.260639250379	172.328622040289	179.275398783593	176.651512974971	159.673595234812	143.653886682016	142.595194928919	90.2514767301023	89.1228966271906	108.174298478503	71.3275141479431	70.9310764727429	70.6583160102554	40.2592443203982	42.2644982509661	37.2737554420516	17.1136198526237	22.1385347087787	22.8918314435341	17.6685255198666	4.69650176996998	4.27209768109026	7.60911530406287	5.68595131884567	0.859308505329746	9.20946219508982	14.3511880286523	10.828429103279	22.5495868848069	24.9217133937885	23.850016685779	50.9657484398815	43.4476898062249	46.1514697251818
378	378	13.9213595380118	55.0728859553979	24.9297099113187	46.3608412201458	18.0139971985868	4.09309807373843	24.183273318511	24.3168347222046	3.41642970058234	30.4300548300911	10.9423557702272	24.7805076441845	28.4291476747477	16.3054641872161	21.3199713111955	32.6939044015251	11.4317084027337	34.54050367243	24.1262559848782	15.6651265659771	32.7801168617609	22.3117997960128	26.9088501821684	24.2365206199952	2.65732609751025	3.51531582079712	7.12624021961011	0.82808872341122	17.9614951046517	10.0797673677089	19.2904981585994	20.5794226270968	4.60093949944892	20.4143704479917	19.2248232797315	17.1080149405811	28.5948097660995	27.7670511915641	22.2632951738103	15.7601799380077	4.62291861783976	14.0980660483143	11.8977339720417	18.5255565864522	15.1762990056303	27.8444148877883	35.2728630945392	20.8113375796886
379	379	261.001135037037	267.202325331237	265.399479912182	263.898555952696	271.027450205126	274.395975102416	271.950385792168	271.858335210422	276.680169465619	268.544317498401	267.107166412299	266.374454128286	242.328285141153	224.984268684773	255.543393179629	242.705937440911	241.840546701778	243.612714854058	229.676688573242	237.626151106264	230.235637400678	204.81109426421	196.699629136781	210.389682963702	188.031125880732	187.466688963921	191.852348193614	185.610727089745	171.691275032614	186.725813591802	150.594304065444	148.932446660938	147.081072020821	124.607260304691	128.778587756847	130.494770194601	116.950708875546	114.757060678917	115.515491583945	116.808432925373	118.701519287331	109.843271061548	96.7544690448456	103.554883384265	81.4846359462828	76.4277266730458	96.4172444883965	113.310596828762
380	380	241.325538087456	226.412432865362	261.731540227536	268.978887551663	268.615354289316	268.907760826241	292.461129185533	292.530548419746	292.773417593159	306.185468078846	309.332153033147	320.873686252975	332.133610854291	332.079575134137	332.341075710375	345.849020107731	345.901621721676	345.909147414098	354.362259547893	357.432363985241	355.215240157414	359.147620534442	357.881516820314	356.039237463992	354.461458466679	354.459515033275	354.486445843613	343.118782065939	345.786004534956	347.288265538972	331.820497824473	334.530858885624	334.677747304051	313.547100139086	315.049181729127	314.127041729771	296.101047006379	291.632792452862	290.09815994809	267.99046323037	270.001197512517	266.890953281609	243.912165089939	245.101408999206	243.956812601011	218.543569271509	220.319105774472	219.191938357689
381	381	414.446537160964	420.28024790536	418.332449950748	438.224532106203	438.224924743973	438.410583672656	456.818767757117	456.817373124278	456.817829592285	474.83432251831	477.461173357455	476.279578404314	463.951111528288	456.177794513294	466.006088857853	446.185997724786	447.780203759507	444.632317368077	433.717974942127	428.509471244822	436.728677570544	408.991732201752	408.998042600763	409.055048709028	390.373966190243	390.281860341743	390.384727069448	372.011093292154	371.724000321822	372.618452502516	353.318642643584	353.335674952826	353.253887833463	334.717936104278	334.797559638631	334.962506623198	316.416855455331	316.3376338302	316.054777479493	269.429088470233	297.284179762596	299.395791061074	290.098420858354	290.095536999056	290.098217268491	308.311280360841	308.886939196497	309.003494332432
382	382	13.0674483933714	2.87847740776912	3.42045688559873	2.29636550711003	10.2353912617948	19.6033379184832	19.5614492920451	10.184575514299	11.5739902806845	10.2933219519321	7.70389043256298	2.17804286245467	18.0667361062258	3.19773023454595	3.01475426306515	1.89174988874569	3.17214472376737	18.9169189391002	15.6144775781448	8.74265762544859	1.17970323172128	16.3366877342495	14.4511766808989	6.51688789544537	8.05448634935389	10.6447287658399	6.57085907448613	17.4680712327864	15.6836597786383	2.88946558385805	1.17723943046475	3.25711668372842	9.22385837876256	25.6981549421323	5.33706858435382	15.6224760183059	6.44661629768623	11.6686698331965	3.17013581518791	7.06413512163347	16.8569496072849	7.3945003655017	4.84258587094666	5.15235554086832	13.3740333870445	1.00820489706545	10.4959212012503	0.756142432880872
383	383	56.8225382288915	44.5422357118018	48.5364632742303	62.6459800356214	57.3201739023165	44.1961311953504	59.3460778111688	57.1753325682456	65.4614856399207	51.4695387558406	35.7420235748293	55.6408036778785	60.2512330379552	54.0745441617509	51.8017139109462	50.221858415979	50.4422735144979	54.9684189996117	60.028701352661	67.3243984175865	54.2822466661085	55.8253767086417	53.0486643867839	62.7049074632842	54.1139371507117	49.3028620407478	61.1466595053304	47.913532167845	44.1155132634179	47.2027159645882	54.8307659540125	61.1970421756101	44.7430271550054	50.1872891365284	39.3581127349322	64.4057725933067	45.2272039972539	53.5333497232842	39.9419078596368	37.7047621764574	53.3773662330853	45.2790738965785	54.4574841093947	50.340724301715	44.7506651162653	51.811066242154	47.7071247752271	47.6741732781612
384	384	72.6211869432915	71.0378507344661	67.1232625178706	90.5452374124878	89.5381271497456	88.1170007240018	104.453424915876	109.648561451898	105.469318316321	125.961262782553	125.972846091287	126.23708320052	149.751545694548	152.318044215611	154.515489169925	163.988652720984	163.539331981467	163.502005738131	177.768806254085	180.496963528003	193.022360667117	201.617715937293	202.616016960578	200.767613532266	223.488567415312	220.656071814506	218.340868511533	240.478756872559	244.649016307489	237.011164408085	251.204616007854	250.707397015683	252.992646346911	239.067389432627	224.779149483483	235.856057305009	214.110873080609	214.312342960887	214.202142002461	195.201288768794	195.152504379723	195.391690852497	183.542416901685	172.822918620555	174.240346252897	157.436605367087	157.535204189412	157.483972042786
385	385	88.7496433197124	65.3704617460164	81.3363035878529	93.0926052043915	95.4427901636524	89.6166018551435	97.836474978483	97.6748975050558	97.2789202811445	85.3312972314323	87.8185629873066	92.16475025484	77.315185931067	81.0920748742699	82.5404004518522	61.9652596176454	65.4021439414056	62.0353197817363	47.6322828664029	49.0175961618007	45.7317666548233	33.3604558402112	37.2487231447768	37.7679478782019	36.5845569349066	36.0860950341361	34.6946495092824	31.6022660619713	46.4172320533579	43.3350168120425	41.5805723574595	45.2122662953805	43.9242901008536	44.9708944523584	45.6893370081325	45.8288198424861	38.6879078794517	40.4039196876763	38.6432941964047	27.5900349033777	27.6124337151565	27.529950690463	12.5825214165198	17.0611603299927	18.1482757698531	12.250881515793	12.2792086725494	12.2855508546716
386	386	8.57505840090192	4.08060818953297	12.41047606923	22.0989724435816	7.20699505303173	6.10443637332505	24.5401509634339	7.07080939810252	18.1731594198408	6.8816564432735	0.621003072151572	15.6246385777175	1.27535925939909	1.5617257300255	14.7461677654753	5.25246049306503	7.40885226827096	12.8363442256022	16.7642901122129	5.85864049859084	5.44125345284854	8.6804974803831	2.37282909329141	3.65827006069371	5.30042840529937	17.5297904268199	10.9374925462757	12.7009611619612	13.3754437083411	11.7028089836635	5.4011242849764	0.841282249046346	3.85602503108145	8.46700087929289	1.70772776331175	16.0307276284948	1.96799386771086	1.26921158819066	2.1754090999711	2.0838178932801	21.2502782381822	2.92009182349023	12.2044177352613	2.53852086358497	15.3627743787584	0.57407829791304	33.5877042491264	41.1774943539489
387	387	41.6668572309891	45.4732976480787	42.2470560646897	39.8511770361521	43.1773027931014	33.8151202882606	32.6714857986871	32.3327625479582	31.3707810689563	34.6726848904426	32.9872810926727	25.7840612484396	37.0365918510183	29.5463721867465	40.0649134640923	32.2615378539576	35.5861735834032	39.6243446589953	34.720855501993	43.7099428289986	33.64989168601	35.7786850109564	32.6549963334987	36.243095387676	34.3633519065404	33.3810559517414	29.8354928538396	41.797668145494	38.90732610309	38.6406314330632	37.3721714372981	32.2521941669434	34.4489231341058	34.3434786995055	35.1010922273517	32.1478810001568	38.0370348784744	31.1950827877753	42.5550493293324	31.1835398096005	32.8471670441376	41.4681928526831	41.1128781950401	39.4008080745464	34.5001791478313	29.676829863018	40.660192639247	37.8135948916796
388	388	7.39231094423467	2.59521154218209	3.00685214617415	8.16938593541769	3.19806624928003	1.66278547553993	4.43077113184814	0.294484869603069	7.728876975584	4.45860053083681	1.1256525449651	2.86563059442498	4.03583768446227	0.341957368839503	0.694898504461416	6.49111081423615	4.43788104419406	3.99929946830282	1.08532693265088	0.456070101452243	3.75202685896545	2.81561728125982	1.82989832032594	1.70202952710212	0.351749561553394	2.67644236642995	1.93248786906851	0.506639994148242	2.63065355232903	0.28280712812749	4.99634065468563	2.31203949906427	2.5295597804928	4.63435029369235	0.751910146123776	4.12685585502	1.33259806487927	2.73655781881366	2.92895365262821	6.16418351929284	0.0604039989089946	2.50846594473403	4.41220791967949	2.35082454472365	7.48552847227728	3.92008144987283	0.804354608570063	0.221045685572623
389	389	8.97134715762957	1.37765499649132	6.10542888773454	8.79412041795511	7.87365904564923	6.09505297193357	11.8010537055508	11.7999608251358	11.8013495127116	27.6185729138122	28.6780223806227	27.7797549663688	52.4721509566403	48.6525781369225	56.1234633061027	51.2123591557559	51.1181179788231	51.2106528005398	27.5984011110664	27.6082217587441	27.4664484165163	11.2432185954713	11.1361370434386	11.2269312789324	6.9574063571302	6.90427178696868	6.9567230872145	5.61698893495222	6.2053575505167	4.75885535459271	6.50172304196125	6.5017231649586	6.50172148752996	7.17537009467168	6.36599963642089	6.71880535803905	3.37899993513022	5.40062638617677	6.30215589041746	5.9729204603095	6.06550965024351	7.5111677193185	6.48780391125208	6.51531854392429	6.47266746782464	6.47455626520826	6.76197752341096	6.10578313656318
390	390	328.487091956667	326.759363012881	327.128160874211	337.336367043515	337.132939889287	337.422439026308	337.659782806123	339.142166376058	338.373522911058	331.076605233348	331.676509594094	331.472323622598	315.922706035	316.66764041662	316.322590330934	294.159363200889	294.280232793121	294.250876635633	265.624738651491	266.797591139308	262.651663393703	233.934877520521	233.940154557818	233.943521821117	199.449722746608	199.430652047472	199.428033541094	164.561858074746	164.530050304261	164.453471005643	131.577823984644	131.61755108305	131.584979667569	96.1905767955965	102.290211785894	107.179714767184	78.1126674076349	78.3932463298588	78.2139473796533	61.2815768421109	61.4272062565622	61.7886537759659	52.2634839767302	52.2695785456055	52.1709742596729	51.1245468767944	51.2285811505887	51.2596401348873
391	391	158.730176332072	171.305697573388	179.151772109876	209.174968086038	194.514590577473	168.713618028979	209.462356899765	180.856903405007	179.994229210344	192.641185718376	201.137901024662	185.929018940791	161.396533634914	175.526661475942	188.945925935586	172.292112554117	197.709898361756	194.568139462827	196.319245324524	155.893031857092	175.883030319198	176.95477405541	165.92324616216	190.087936908457	161.450894823222	175.565521204796	193.770951669701	211.837709452686	161.764532829855	182.717871511921	160.990230961527	165.92992552014	187.874061018813	212.30036717969	179.237253862948	148.292027204276	165.028655419079	187.531880077124	159.172246576274	178.115585212493	187.609067373579	185.256645290526	194.572962897968	163.157814547652	156.851285794222	151.10633570908	198.797109509318	201.11167935565
392	392	19.8913543572058	16.9435511838675	14.8460818187591	20.9129942362958	14.7137601871274	19.1380674578774	16.349353867533	12.5820145546516	17.1681662977136	12.7804140346169	17.7936633734805	13.8876005640522	16.7139965035471	16.8478002784291	18.2672948671572	14.5818617314531	18.9472844909333	16.9604011425698	16.2105025292008	17.5725765132629	17.92145340911	15.5942133398885	14.431986863321	18.552475672716	15.7754714823879	16.4566430963877	15.0398140277904	13.002070808817	12.0317535348378	19.0500449355422	16.31567097631	18.2578578962508	14.8470888588569	16.3435330886709	13.1119873917778	17.2432738306145	20.3290662385719	19.1070342488446	15.8684470328233	13.9986646946976	14.8233188746783	15.3790489850651	15.6707291423183	11.4952484197854	16.2330770159183	19.0487759818422	11.0147933825265	16.2172306516951
393	393	16.26958551547	6.04286199446027	1.46173733997717	14.6158211375746	6.41822059677608	8.13442050476966	2.97157405951952	2.08162257884238	8.50752991973364	9.88547394451664	0.809877386889885	2.19640270656028	3.16723732256802	16.9211716009673	5.78825424408354	5.94525733676767	1.21366983019371	5.29790372117231	6.94422215496898	20.1693256246546	3.72469179771	1.54099457333788	11.5502400788738	16.473172051709	17.0860299895678	0.545261363467817	9.8086672379328	1.57319098981775	0.195024776385994	13.0320608075378	8.01568916713892	13.0230031273694	0.0580053854877853	8.5944070391319	11.4039386473598	18.0355817967499	12.6025605321962	7.38778747172348	0.362706746875159	13.1446147860484	7.67951420999315	6.62111186812112	11.9330047785266	1.92349882623852	6.36974690446244	3.33998253393817	3.30626054947863	1.01484295334568
394	394	150.993634205499	150.969692297474	150.980499348045	137.432850376382	137.508372067338	137.529974489486	123.201054846772	123.63143839827	123.620526429008	108.870613801415	110.13457270221	110.465252448466	97.3959350789636	98.6490914895905	98.2851645338425	83.5658594175318	83.4504699540788	83.5524969165287	71.4902369932978	71.7185373902297	72.1001738873333	57.2141206844334	52.6247689056356	54.2278462444126	43.1771718533433	42.3908927206628	43.8579287500685	35.6297358285458	31.937149824384	26.8707265289761	15.9414346472284	16.1675292349955	16.1423138568576	2.44544917175122	2.55196174463579	2.59419162095282	11.9404987851697	11.8880524884876	12.0989558211688	25.3460633423163	17.0983013749444	29.6090568051896	39.3868866135016	38.9750896148388	39.1798113172307	52.641952346002	52.7822137863422	52.4452924000608
395	395	12.8445850028328	27.2255520633858	31.9457880051988	21.0497935734979	27.499381428692	18.8207809606819	21.1544618506419	27.0317672778635	27.177745148713	12.4117494583316	27.6114000016775	32.4381717410458	21.7217445915652	32.6715743503833	17.2703142126899	13.6701876681815	13.8203689657931	23.0761388929234	10.2531687827538	12.7018221698775	13.9448836002037	16.6811339390176	25.1850168811711	15.6259744170503	16.1446353028185	12.8909679886567	35.8261459074865	21.6945642223386	9.68359301580139	28.4132644951523	28.6907956342864	8.18011754128425	17.9534092035968	18.6886289929953	16.8500411747967	21.9746394153471	14.8840849023279	19.8846998493209	24.6739041156874	19.7892422963896	12.0348760805254	27.5404098697532	23.2914435244967	11.8306470213849	14.0434544178593	25.8829061995776	23.3150815735196	21.5061875231788
396	396	18.7925500291819	15.1400014923717	0.911882062146111	31.3923296737504	16.3627908409998	2.505924670365	4.73289246510823	1.45380712312742	37.3373897879972	7.15125603937671	15.0586711845814	6.05090383951159	22.3751671355249	6.75696233714764	3.84093728369789	1.85133964451077	16.5276886080143	3.1143256432764	36.3537948649931	8.43537210072613	17.1407458230055	17.7243540871213	8.59627384941162	10.1214884306549	21.6791884096682	2.30862725436906	6.87381106595299	11.4183005752656	3.878866792028	10.7595377717288	22.1975315083397	4.29475013251225	8.97621637441897	18.6894487841839	14.6251161276475	1.62381049104089	15.1999173577723	14.4437128363811	11.8310202145977	1.74298260739966	6.67602932036535	12.2529377720422	22.743882137113	7.63127635401512	17.9664003956226	0.677659407587211	23.8761297383216	8.79471721866992
397	397	5.64342025116193	26.583232339322	3.85149505474342	5.39483348981274	6.650553638372	14.5916660480026	41.2187679016756	21.0519654903253	0.0770405817772861	16.9971459528965	32.7441041400035	25.9049351824289	18.748306102008	24.441253031789	14.0446176279539	5.88176155580663	7.87051780249349	1.03770214939677	4.87307186119761	9.82565243574636	11.765407787132	7.38426695395189	38.9751242206429	38.278875997336	26.7627967888345	3.9621121001444	24.4722136310909	30.0412505613683	17.7159734822387	13.1473739668946	9.66058595849575	18.5754652972783	32.5715511877646	47.3218358984892	10.4440954582576	23.025732735914	19.7330639557963	9.5338792646272	24.6128795357473	19.705893039347	8.63126062027026	26.3424796722111	21.4875454380535	4.86462958852223	27.4605884542483	26.3233067774707	34.9470990668546	15.756104719154
398	398	5.63949740699363	6.45839639157819	5.41949809618725	2.26465451349031	7.44503570412909	1.09750573033222	1.33438691040729	5.63711545282529	4.5286929452748	2.17940901807543	0.985368593441988	4.64153415997789	0.917517897979491	6.79152417329613	2.65114484984395	2.60468581496175	0.684160566408902	5.21225339173844	5.1053395371209	6.56452948945458	1.6913323809993	4.73654350307218	6.23153277187462	3.18683027915672	1.77556017174138	5.77867690324171	0.901862672050359	6.13920839469379	4.37599242208684	2.83278074514366	0.778813231991518	0.58724788072933	3.24484597435048	5.95803238218542	9.69902578009767	1.89591720135266	0.655995149927024	4.4347077280088	1.43837330527279	9.85994300230191	1.13233650830289	7.22231511198422	4.08148556859448	6.47871999787173	5.24401685309833	3.91130601758442	7.8916084624404	0.637263091200869
399	399	23.0425977472068	10.0649867562211	22.4998704010323	15.2399692745035	18.2156959206029	16.2369352035383	23.2883435541696	15.8860135437507	22.2274645604176	38.0772927836307	1.49782208743841	1.30067957009038	20.0067514792263	15.9873815263432	15.485701063718	20.0841836986046	16.4078659723904	15.5081318911965	17.8219173654177	16.4207428355822	12.8843275828199	26.2200773634585	19.3036783430996	27.4701909135591	78.3192571732481	80.5913867139364	88.5070950470215	203.555655324824	204.235583671868	210.246007616156	214.701720870104	213.240708944227	235.046684099433	119.573244370898	118.14254568257	127.118321575976	40.4452102704325	43.5541724021922	24.6891640751754	15.4625733368769	23.3994054215452	19.6870898562364	2.68216280270236	49.8278361399395	24.1294520856511	39.488629864226	50.804708980971	18.0600811879713
400	400	157.041593962354	149.995138193849	157.471752957344	142.821518954023	149.903036477026	170.219887653775	159.802454415022	163.157930048735	156.43421786598	160.536925484526	161.140765228759	162.737610053122	156.605664778109	155.43206718117	155.880740834338	145.200323505673	154.784526051895	142.382968761252	136.807649897214	140.174527045049	130.911491084096	127.415009851796	121.139054100205	123.644676776745	100.071654164297	108.066551102478	105.297874547196	86.9486209471063	93.4261632450267	96.5633374153125	92.7425523547764	63.17324792471	77.2560494969681	72.3507022061156	37.8404986683529	62.1414445787724	56.2173388676216	67.5657086964438	51.7059414730981	43.1185471011416	28.81989123506	34.2399773678021	38.0219091689433	22.6634755601007	38.5340445087204	26.7936236953779	24.4245152507937	23.113211353291
401	401	269.316864281746	212.460734622815	208.413361937688	183.949262837509	291.308857843221	259.05511653298	180.614770610356	220.604375439968	191.544652541726	212.61838339519	209.899010498589	223.483804510627	208.892604913731	202.415934365041	200.493830230938	196.445290595319	208.043482478116	257.927707191146	199.892611627826	191.061054691767	257.981052803851	218.248947110762	194.645786150566	210.7354800115	227.562847751061	182.422483023154	212.913435061514	194.306178576558	214.224336430305	164.772855003691	161.056852634695	209.328418729487	209.702926870981	197.974018530988	186.123134035767	226.18032016008	241.026975175504	215.899319865215	240.147256878951	227.237607832209	253.951069139926	176.304200399422	221.272109748156	229.543626269959	205.976759655162	196.971309389124	168.979978611434	208.950387828964
402	402	114.651400782272	115.933783955758	116.452177976371	173.015085777142	172.298810393351	172.050525156275	227.116347477485	232.461407336266	226.015002365253	284.289676892188	280.091078953014	283.745618820578	330.110582272996	330.505039540249	330.264851706628	361.011590508903	362.001357826168	361.328127913002	375.150512194109	377.101756780861	372.970394860381	373.815130427373	374.454217438296	373.370171207204	351.213660649629	351.481951997607	351.286825282012	314.07045345607	315.300379336137	313.414140426117	265.16897500345	265.114774456356	265.140614395159	211.357141796238	201.012436151537	209.206895538701	155.724130364692	147.209351986145	154.456038162992	94.1566278624577	94.0302863578004	99.0945093661869	52.1968629174717	72.9064882078054	43.7177341603193	20.1299117636617	13.3701527993758	19.7653648264467
403	403	40.843548343059	47.8794587843076	38.8279087503401	52.8246208771592	52.5297453315773	52.2378753916454	69.7657275145528	55.7037928436493	63.6618307440597	25.5434554856153	81.9216794394509	127.812513348727	99.4833021703077	103.689237670119	100.996990540556	116.152326674702	106.103763225199	114.014415076741	123.983133864175	123.85059889905	127.150418903226	130.2133204905	129.987365364379	133.13156623032	124.766765340827	129.085269595766	124.552787847672	144.086214364138	149.107818693016	124.739568655612	128.43649674099	131.042219407429	132.785097285117	126.992374183048	121.609040469655	124.253826582455	95.7363837991408	113.150389949657	100.123207506304	100.716154122638	92.2155186027441	115.869825995318	95.0186973130799	89.5019923220438	74.6202598739148	63.3774770704761	71.6202681678629	70.291520805319
404	404	92.2682166507448	92.9507275525367	92.4201551686796	101.414761220832	100.960651815671	100.858816927661	105.650107541646	108.72539094049	111.900739393906	114.312931490901	106.276258798595	112.814235522144	110.19694592819	114.005824329641	110.918371642491	113.755640789012	114.263817289436	113.717283260893	112.396189318419	110.43357514679	113.062695122507	105.842686454805	105.168245389849	106.051777864164	97.7653478273282	101.494688343538	97.8758849772851	86.0207129630184	97.4370422711527	89.491721823887	80.9264226587095	80.6437399016804	79.0916114573824	68.1760258407499	67.1067539137297	68.8545572331272	54.5017197897785	54.421839113344	55.4537582610924	55.2545977447819	40.7783595798999	52.9142452485551	35.848266385992	35.8423437026911	35.8419261257722	0.423252230552768	31.6038556781548	37.4157202550856
405	405	77.941996046796	75.6948427033242	79.0663406697686	69.5045683236984	73.1653278325842	79.329364982023	56.4317392943582	75.2359164533756	77.2337142575476	60.1822766958797	78.9916815105155	78.3809103922277	86.8253933555601	74.9474274238189	85.6259088799522	77.8219844981368	65.8297667159183	87.7421730738011	87.7189327396548	67.9562475800222	72.5452242683048	65.6627170432544	77.4411351849678	92.5526739557789	70.1562480553674	80.6815691165688	79.1804787109006	77.3176718556666	79.550739150735	82.3430011042992	73.6015036604843	77.919387026487	69.3601988602442	103.00257072988	73.327587535693	81.488375329313	67.0379107711961	87.3751742334107	73.797882405055	73.7863566122743	73.7008893629944	73.4903681185278	71.8142196878272	75.2898325063783	77.6105920710443	88.837988352017	61.3849527904606	92.5295625102642
406	406	24.4050628139772	2.5663688869199	4.13894556657792	1.58674805239756	13.710646327104	18.643114684316	5.43471946666055	12.4686221419584	6.99172356044879	14.0232393107718	24.758743060065	7.65718132124395	9.4988965209509	1.33714515558051	9.00449706187818	5.36862447912701	3.40144981593868	11.4847641928382	11.8319430037975	2.43052170390108	10.6480399261437	10.6942133825598	11.4820207691527	10.0875929579896	5.98446707434978	3.0510941505424	17.0121927694582	4.47477926214988	2.75744710104599	3.76766813912293	5.22406110364335	8.43673899941713	1.02240358169528	27.5111460117016	8.79122284835495	3.00466080121665	4.29234112693084	6.24798251998762	3.99057520270897	4.35965063639995	1.35245821524492	3.1428022314824	4.61133190124229	2.33298275246864	1.71390771523097	2.24073591999169	6.86808878371434	10.139124802082
407	407	5.50958124902078	1.26816878476499	6.31927475021845	5.87564671688585	11.9614511256108	14.2034487221933	18.2452227040669	14.4219787300783	1.51728547685566	17.1993024729901	2.20443518672595	16.0536228138197	4.33765252293941	6.13583999161619	1.40665529131568	11.7583350288615	15.5868975092339	6.52827683597789	10.5337551918442	17.4894596438332	9.29667285877533	3.95593099219334	6.06232261155711	27.4501602848946	10.0421464941241	3.62668899423544	6.73882153147338	10.9307440812776	4.0639329989259	7.86392411147603	4.05396135441896	1.80342463463384	1.70146167656893	16.8286689611724	2.84273990815545	13.6520365668494	14.0240840049806	1.81452529476191	2.94710917786518	16.3443627620682	1.39372737434365	21.5897943262117	2.65588024361984	0.1073564930735	17.5434170204084	12.4518062651022	3.44555513791068	1.1704474136663
408	408	125.691398766549	126.148110130768	118.792518302978	142.50183056131	141.611996703792	142.479929730622	164.451022541628	164.870880683065	164.077364079542	180.876026982455	185.047011463433	181.60200048494	202.108880043739	202.112031476317	202.213594924577	215.290985064865	215.225234931828	215.36468584447	233.819553828429	210.031119864234	218.709213205353	228.312852979394	212.551263650716	218.043351363217	221.244614638056	220.714803316751	220.696557351705	212.020443415347	211.264559187113	212.092772104337	200.061349875378	196.162111267421	200.085661007001	181.150647476662	181.152333449234	181.154240344651	160.974239822127	163.97123605473	161.089381359724	148.254169572784	140.321774065124	146.915271573661	125.503101200848	126.202247399068	129.309828532887	115.270979937637	115.540265535989	115.255562646707
409	409	138.708887710013	140.917707689301	136.961340621087	139.047897865504	144.163472188749	135.158954815768	140.074323421417	136.811316473027	150.381806888827	153.307295852643	137.667917290153	132.78138174193	133.690831261641	145.29505490622	151.07568418473	147.952964487759	137.959931151514	150.086952143444	138.626454563065	127.407271140076	143.549052852127	141.736198071817	131.749681580338	139.147115341426	129.320141992988	145.205003807136	135.745091719011	144.921091496211	150.418574458449	142.672187741604	143.340185659997	134.947762668819	146.348616556623	139.539672975003	145.070100651381	149.183092238893	131.946836971818	139.69603659414	139.956126803622	130.955588163154	157.441036575559	137.876595678405	141.36363253388	123.12243340465	130.033126278895	146.077108176368	134.904285414245	124.099921201629
410	410	110.441537830817	92.7911424269655	116.701122268272	104.581425563614	84.0379743067956	91.7672399160677	87.2425812525432	84.3167804809203	121.80029520536	91.1052269561847	81.2859970829309	108.233566422839	79.9728220156465	113.337740785261	76.9360958259856	61.8265675126245	63.2232378608438	133.87807737864	101.075469275389	103.880581183848	92.6812013359843	77.8143791240282	118.438407862584	103.742630742753	104.553170394533	87.0762666731728	102.015918385819	101.360388126367	128.543021206305	78.3603288245735	97.3761243364487	89.7860683705324	95.3511486203206	96.6978743802858	74.8906452745422	103.697184566986	108.020753222826	104.328231402322	91.4695595845047	94.4909086409248	70.5023965551717	78.5416430135576	98.7161845166305	71.2057701769323	113.463482321791	104.832848408525	72.1012284249527	122.41290350873
411	411	36.3709204131036	9.9209299119661	17.5449206304087	12.8487251452377	16.0623014116215	38.0904557566101	5.88968372409617	13.5936380768864	40.1228504409238	6.15408802369943	50.9216195996836	46.6342335494065	47.9600054430144	20.5432833837699	20.3346474668893	50.3465607970452	13.2529776615575	9.21641759138429	23.141025910134	19.7124954386019	22.8410419989241	29.7577801379149	16.5260219525568	22.5413856547307	18.2433614069606	5.4992910257332	31.7615533636287	2.85132434335511	36.3489749575438	33.5433192759005	29.5081750635771	14.4848602072841	37.3078430682516	7.88105363116137	16.7776486048634	15.2972929647672	49.4827121492668	4.67169022025785	9.63463142996284	10.1066345183031	12.5923274602603	29.8872909483593	34.5288993954247	28.5972254145072	27.4500063584836	15.9482234112824	12.5208584594174	17.0010832298694
412	412	6.40687827552867	0.520045238562559	15.6714524725464	8.33489646394727	10.5757556404833	12.6941526398845	19.482851528896	14.4015962713248	8.67569849795158	17.6341330049828	5.77983300429546	7.58498200599607	4.81690968946375	14.0086977976334	2.31565993344477	12.2681609982252	14.9340008473953	13.6429561587786	4.35999034466198	6.0744394128288	14.0853649141025	6.98016577079877	2.75452781162234	5.79983376319724	15.0270380255013	11.8880041689901	0.487444757395975	5.65904750006745	3.41937257038704	7.27584315632893	7.34776501725692	9.36476347918233	5.02794054271551	10.8548694755452	7.71864077565351	20.1850259129035	5.56015473421066	10.4459177116088	5.05162774155231	9.31856940942514	4.17885927317511	27.8720302057242	13.0267054960848	4.32451544912451	9.89105718482747	1.50156148753076	3.15556006946396	9.89958991268161
413	413	214.83909831961	214.986253210709	197.060349748235	217.301932194779	215.775735469321	213.509197039552	205.85804237966	204.346901246161	210.305935713636	220.689497533687	209.740626963254	204.415213608466	211.528579752572	206.148518904675	197.958615184272	201.24587825926	210.659968511372	190.952378595464	202.080334971073	204.626430364852	204.379414008738	225.00982143299	205.486258243642	213.753663172142	197.796402796454	213.720161851317	206.623734749554	207.129353257068	189.007183185387	209.78510923666	207.062526664644	184.817631329847	186.576860847386	191.964736089468	201.926129665823	198.708797516462	195.51242098574	195.492383438863	207.241521559771	202.461867697194	206.540593860379	206.349825908331	198.17036330827	200.995112509673	213.015426572375	214.782583370538	212.499268002312	205.980433962999
414	414	21.1117704777699	48.3295798091881	15.9733756080263	19.4642106737854	13.3517235044687	3.86578091060634	13.5371503548681	4.67843364625669	33.9754948389404	21.2512208969589	14.2758806873798	5.5588180983916	23.4294757190974	39.0505543977996	14.1888091854048	6.84874957713549	8.16836610062784	2.72660635918346	73.197323931415	23.8834070736929	60.1504550129385	20.224134591164	26.3190842841116	12.4855540883292	31.9821175658762	9.06416776128658	5.04477286222708	17.0897201948699	35.9080835125697	14.7290135981407	47.1184219888479	49.1010174003535	8.50574588224412	19.9558514598448	4.72380182483437	3.29243420351722	26.7889876844599	44.6927226188207	36.6795909828486	7.34511615446455	7.86555934574636	30.6309776884615	10.2638014417083	34.9410640565136	18.2351270911587	28.9529116933922	6.27868068818266	1.75788404336777
415	415	97.7329174745022	96.291852111832	84.2061636953757	96.5259088572703	96.08858853646	88.6855512230881	90.0181448975293	86.9866876880724	95.4841749927546	93.0051250293357	95.5695735414989	97.5641113869429	93.3242262980373	103.447739385317	92.1824416652505	103.538217948898	101.748253182787	108.060835707007	99.7562106185328	104.1555085199	88.161013913976	97.7421276220889	98.7354745428932	109.020152352555	94.3988622806042	107.952907441159	91.2031954789707	88.8728250527093	92.1577550208247	83.2779497159094	105.213532236812	99.0019440682236	98.4486962895	99.2453747821539	97.139490400072	93.92499247481	94.9010444811239	86.9576050514815	106.674185341415	94.915971339408	107.543493881637	86.8885536939819	104.027723058265	102.522387836863	103.884435789775	100.199959715342	95.2435329876621	98.7691194869364
416	416	358.26988036379	359.33125104751	359.022893387381	409.425153898276	414.21302521196	407.287000992614	454.781453695931	476.859484281166	472.208274749682	483.370560902491	473.55761771642	468.70056255423	480.494815098982	478.924182848717	480.874823855699	443.432533037486	446.806010768492	445.048026914225	404.579766656267	405.240421841842	402.670416611015	332.367836754823	329.854969260675	350.812470464233	267.542828843747	265.790492865927	263.364263257977	192.071507474486	191.494680308671	191.950249131444	148.944854106627	142.661965646259	105.517302629774	57.0897911856044	65.3587492817627	65.3253151269024	19.182171850555	20.066776550835	22.7228986700813	5.40215430177019	1.49014151089346	4.26121721115445	12.1524020706932	2.47230539481533	1.34867833736253	32.9867329943412	44.9628308296561	26.7927070809857
417	417	243.873406180727	242.208856913454	241.802431643651	227.47218370318	238.024340404286	225.022933934672	221.478007202235	187.512828304805	196.515607657379	156.138400671947	198.6564291928	210.972736187825	253.430250208644	243.131048034126	267.156412092726	311.100489930175	321.95005499577	302.452032207322	325.206862193138	325.683864952008	322.155467059562	295.264839268274	295.87072953977	295.802510129332	235.227142176858	228.590973246367	227.998153768149	151.022557338636	143.032856581247	166.482530181152	114.863389975031	128.396323859662	116.711525778984	112.144090465047	116.518676455933	114.712266612515	126.337819583422	122.418786387845	115.643803285927	138.904531078723	142.6173205933	139.673980092889	112.168897375442	109.912458696425	114.501664565831	93.1862718506246	3.1002204912883	15.4538360681452
418	418	0.597637122076381	10.9464800569329	9.20451875057854	3.34981701908456	0.635286225018384	5.39038515805515	8.10797653688995	7.6159907446793	7.67584797683708	4.81959490213503	8.70676904432396	15.0026260848124	15.011630567072	5.07648430092606	11.743746535098	3.4593170633775	10.9731041473384	14.1708848298394	14.1540189486478	1.12317078337212	11.2678087106862	7.78261430729993	12.7668185430265	6.79590172659706	0.726588956141124	4.09528949258679	5.95229275682603	4.5300538028956	16.8381078872377	7.84815053867067	2.74425550929664	2.50615164168437	4.91423019284803	2.10518322062026	16.6494332262058	8.86235109223191	3.38912548365578	0.112836214465494	8.50072742298846	6.92192388352935	2.48142656660903	13.9067980927652	4.42500808778781	20.1301847749948	1.5234060733708	0.328545637888368	15.439681126199	7.72857865054995
419	419	630.558007255018	630.623730555047	636.562461063358	638.816544587713	638.91805460082	638.700553275381	646.83525479255	646.9778334746	646.832340640291	652.195321868406	652.595181677925	653.13566849951	662.069319109612	664.448563252615	657.414239075192	664.208679729314	658.201944830178	655.099037561628	666.482430607311	653.190545150953	659.367273156033	665.757302073431	661.6862649213	659.363798382404	659.731997690694	657.799582047413	660.254386526336	654.820815194537	655.626322776251	654.996114325291	650.44288339248	650.24780805245	650.351325570762	644.222873023474	644.921438570917	644.441493829946	638.858158559689	644.387182907626	637.642317291647	635.150065508587	635.475471709266	634.813768548591	629.741919380866	631.722494830995	629.298738907884	627.070421138927	627.415267179623	627.405604803772
420	420	7.34578452822183	0.333760289185561	37.8628169557328	4.39361668831127	1.82924702757467	3.21860495271707	0.875979799177869	16.3421726190042	18.9177617374434	1.5356032547643	18.9021066694938	15.9782304848913	14.7079016864744	11.1509496900178	26.466588173974	2.04585627244762	18.1140241857947	9.76886396056443	5.85228006039401	18.1158020329274	0.0764205219800497	2.4567677343665	3.39491259323591	4.99556740943943	4.6672565086598	7.99538397807353	10.41756575995	10.6019549334423	3.79129256528265	9.64796785214538	3.72773554263732	21.3386926193447	3.55576493280335	42.9343797473087	0.373377077262178	8.89302624534011	11.0630056904014	0.909477987072104	15.6440551036919	23.5005484601307	4.85927090192823	6.80998654195676	5.04806018759158	2.31086380936349	33.1691157373519	8.70497591967762	21.5325115914787	1.95501154773966
421	421	0.684878016677958	13.5090392112597	6.17886792679717	5.53641132811712	2.42801257342988	13.862992016582	5.16520635382684	6.98648540416191	8.72883709453078	9.52007110792334	9.3964436168709	12.9051524455533	9.18109611857854	8.31966038023814	12.2974202779163	3.04663236056029	3.87901382216445	6.83393644325495	1.57608106089974	4.40358479850412	11.0585135009994	11.9671430067659	11.2556603738762	10.7724779396135	3.54490178815067	3.62133308135483	7.87953877969787	9.35222086326463	0.0764839517091112	16.5323172129397	9.43539138020251	5.29638844960372	5.19383757819048	7.09492759593613	6.77628761452975	10.7730320764012	0.524266512662221	14.4935627637825	5.55216123697496	0.56944363129224	3.94322449566623	6.50896052629828	6.68714493164138	16.2482519392763	2.65780798275955	5.00405167778594	10.0422203012103	9.44944377434084
422	422	822.330965188683	823.809562821711	820.372688836889	810.648171670097	811.168421703838	810.684971586168	785.882071810087	786.583295489839	788.17752985797	753.267309740948	753.223099325267	753.458245981684	705.172838321801	717.425807648556	706.443015460493	665.268006199853	670.698265883878	657.705484896416	620.80993425078	620.047326719374	621.180289784778	573.266182508315	584.254507868393	580.991548276781	548.464375012101	548.550539163727	549.473162360457	527.7024908464	528.176994705425	529.888411100139	518.181237379104	518.214684354933	518.529694956733	522.419822449198	521.651322799499	524.982951473506	540.652869056653	540.417331957871	540.670268111464	568.756676103062	570.630113939433	570.239286413226	197.120695541883	192.107670084914	188.989251966447	650.457083003001	652.099656430563	650.674270295076
423	423	1.11613095857342	4.00199530420402	16.4153059266162	8.16287371769908	47.1269394710842	7.01296048962052	26.0095651651085	9.81234433097245	0.932572099793349	1.54539395414298	1.25331545621765	17.708974544858	1.71948407318984	5.62174693938478	9.90876235997342	16.0526398386997	28.0048864384606	7.84553332194291	5.21929820273562	13.0915749202493	28.4599158053588	8.26824232386047	40.2055922241322	42.9541245148032	25.750241407906	33.9842977894815	6.94722691861426	6.77454981579343	10.4499729780664	21.5715104701388	20.3903361882489	11.1774337365066	2.22062186027427	8.15350402126572	9.56056112817992	7.28763759903536	5.60267951026306	0.947235755049046	4.08346934189135	40.3557004331221	10.4125820646465	13.5886369163348	0.108915208212461	11.5519235357279	8.24705175268483	14.6333083073271	14.4026790902109	13.5404215042471
424	424	68.5842397538235	86.4853463548832	82.9158220512342	95.1687664103978	87.6290016223578	84.1777521810289	85.7770792939274	88.4375228360548	106.839435167346	95.4230364181787	76.863899708287	84.1291968808234	93.2632796523455	80.8147208928566	92.2239057832021	93.9098106445423	60.9858903114241	98.7658468734647	82.1859677803418	91.6193101271696	71.4036165523741	66.8972400477068	101.868752618664	110.583426897164	81.2305949382289	111.132047261268	84.7695600034046	83.5880791910817	82.0429756936198	90.6982878340144	86.3374939174825	81.8909845606978	79.8830229777505	90.8994972844401	88.9587930199092	87.0601653768928	78.0042766715969	76.7456179452516	85.4819753921291	93.1764248556241	70.4518726394126	70.4974924417015	92.6666312734242	77.5067613643606	82.4222474698805	89.9500953163509	90.0030133159409	56.6053141354036
425	425	171.973706948534	162.533075253804	160.039217747604	164.040365337502	153.706816771963	168.165414675343	157.4641203518	158.882707957901	149.101090009648	156.378141076935	170.292836228509	177.831014084166	155.082671580491	164.964905507846	148.326911037651	137.300043336284	156.019028083791	157.600769151649	181.069197170618	157.817507991443	173.885052710215	160.684305002846	154.77865220427	153.294306033215	176.87291270018	166.063558072139	156.544226455102	157.031527885315	167.938274625613	150.259082872487	168.172234090132	154.434205868748	160.682674267988	157.710264132102	173.800649158373	163.596124539939	164.12236093563	156.88384575679	163.637255210676	157.606010268754	165.14296065287	169.969229110326	135.106311101867	159.18679425131	169.886052725471	162.071479325573	174.552313234883	159.817983299134
426	426	516.812133455388	514.984512002683	515.298439211559	468.509741638312	468.065288620775	468.893668292569	409.284085057173	423.788260205313	423.756443320064	374.63572162776	374.488941384989	374.604601148968	329.230568930723	323.193696447404	328.408472865872	279.485938149606	283.016033420244	278.697482718239	232.364796739571	235.400172708429	234.625845003891	186.968771850329	187.57798856767	187.330865959809	140.645142780563	141.456767408435	140.536139957072	94.0051528703846	93.6357222107908	94.1806697641082	70.0516729032683	70.0600509192163	70.0253740407729	116.825452351826	116.881701287197	117.318623399476	163.636889374192	163.622253219743	163.674044636181	210.429822191754	210.429841223626	210.429763937203	257.093297987833	257.547441145519	257.946616864625	304.000382744627	304.00049101299	304.000808272472
427	427	221.682274600399	223.512539257485	222.976130526571	223.344350596209	222.280293415718	223.154617897241	219.927641048279	219.368252085217	219.463100251331	213.602764569414	213.538338055995	213.567050686605	206.426615170964	206.482515680732	206.711191383328	198.36152017203	198.358036776701	198.369586734977	190.197690566137	190.075696016323	191.96566498223	180.2239012102	182.678648307053	184.210339196803	179.89184531841	174.898664491392	168.905151812146	179.314726798077	168.58707492557	161.108788141774	167.750499859106	167.967964310761	173.3323996849	167.753297892369	167.754142981466	167.750852696388	169.978673535204	169.94403353944	170.084413543481	174.473013017861	174.546336650637	174.495207611947	177.562884816033	184.853871373058	182.855924554776	188.864205588567	188.742583905192	188.816919704429
428	428	24.7975746684971	21.821201776897	10.2836928517703	30.7604280683427	13.6866607526314	22.4290128071208	4.36215821203443	15.3349427815901	35.5961870893009	20.5289707363146	17.9246431143884	27.7556171831091	12.9558995797535	22.7438814489118	26.9115786659944	24.1740301263781	20.2437703271123	41.3997418039209	3.6707992364369	21.5924246034997	20.2009566879726	8.73007233651955	18.3482135039957	7.05993929582482	2.52864466976389	27.9194443086003	28.5153420430929	25.1771342667158	18.2528361609304	11.0126504270723	15.8745273028429	33.0104093763609	25.833460493434	18.4690774252087	14.5224957212528	14.4182688944956	8.2750037094999	23.3477486919314	38.1912656161534	16.173217866271	25.3178376083864	24.9104836819224	22.3067348629436	18.4140546434118	23.0194572388323	17.759576592284	7.20247667205225	22.2392973080312
429	429	29.5963424180131	23.6216391348535	16.8518774752013	4.23153197355449	11.4269212385473	12.950039520673	10.3435303262702	21.2130871765312	4.45679674516843	7.17045616122741	3.32163619363537	4.2011476542413	23.2774056104977	34.3376390694009	17.9902346928069	6.21084525377749	26.2585783402637	7.27334324710097	4.45332899444929	35.7321328486913	14.0013327714088	40.50135983664	22.329763213033	14.1624997205031	40.4077914649972	50.7057861252155	33.2506884606152	8.06931539311194	27.0335802538531	32.9201855611892	19.2140499493082	34.5824930523702	15.0175063864785	15.778182419575	27.5206324428254	74.1006490021643	51.8981949175762	30.8273574665471	13.6665982340864	8.69756952311655	44.7804479065034	7.31779065383207	39.0798622696226	20.4718259474055	37.4293842003024	9.18342690655804	12.3817716394437	41.8629659276973
430	430	127.733449207321	140.503407971918	144.40893288057	159.69235759861	141.68482826575	134.937990850697	137.212801763987	137.965695308759	128.135887548928	141.307252900671	143.566546540331	130.917440749656	168.333924228364	156.520346636236	131.406017826395	141.309258080274	151.617475456284	131.67312397132	131.133966409846	156.36202439631	144.018076022655	138.551954966853	134.639142413537	142.683676892668	155.979869668643	134.17281295923	141.475154307651	128.618469424889	149.467590266422	134.708579959468	124.638432283791	132.808671137073	144.440977441908	146.635785979438	138.576307996167	149.014059085866	147.747218778801	129.037171960491	135.312829000761	146.59719595663	144.773374202842	150.73060973489	134.911806871346	139.909892876606	150.356491159346	127.667555353982	146.593158280648	122.21232524867
431	431	31.6625294002133	33.3762174877401	31.9107147177327	31.649305967846	31.645275247718	31.6475360649139	21.1265736314436	34.3828327506493	39.4117533004381	41.801274751408	41.7701014320953	41.7909208213191	47.5984164321357	46.9717393500289	46.709978628591	46.3953296075338	46.4103303918251	46.3975816564329	40.9246949816451	37.8835788226264	45.1955827552188	28.5565827431694	28.366664703305	28.5068513190354	19.7433646711228	20.8708203854891	20.5270137263994	18.1452441762806	16.3910294987734	19.0400169769102	19.250691260776	19.1652992461996	18.7842934615601	21.4801905167471	21.4136621497571	21.3574203546542	20.0600283469099	19.5384487213714	20.3513307996091	14.0362638473121	14.2918839372589	15.1183576649612	10.586133023351	9.72523503047343	5.78049981807974	5.37165050680276	5.37159244536196	5.37159278097961
432	432	175.270796230415	174.928419705989	174.316032257332	195.993048599509	196.599216841754	194.999808894172	218.217617643339	218.306647910595	218.423365467642	239.965674418112	239.996462793191	239.941284403665	265.907570942267	260.430313786772	262.181141252858	291.047846692527	273.695757830316	278.995550310754	305.401538146828	305.316640891638	304.77716710328	312.474226347158	312.453296178157	310.725585646445	289.892535183028	289.537157436224	289.001418600696	263.393596489318	271.470971950353	274.874085723537	246.680687761389	246.76579012576	247.025521882219	226.636652015204	225.918791513707	225.204659371067	203.331733596271	203.909112718045	203.528474734126	181.829799881886	181.802737342783	181.844370606821	168.920159349401	160.995903675568	154.595838939764	151.195206662118	140.633287629051	119.809578546511
433	433	158.090456809	157.699654430982	157.877010146615	164.831733063175	171.455349703319	157.482194871478	167.684515021897	172.220484433925	169.523877935229	163.777136807644	190.025336776603	216.978661043858	166.749480815356	167.193735516887	167.575711822677	161.89619226967	168.08989258389	161.140266549174	177.350877797674	175.280853071427	184.089262776035	157.29692513087	139.776616312921	154.28922698062	136.53125334202	152.817906341321	115.681480510018	125.66195197281	131.92736377887	137.82749331888	123.589707212328	112.727270347172	134.573603182969	120.70608712457	114.824911359616	113.693093585501	96.3479256431596	99.5903168552301	92.123701250921	100.71378516507	94.4202325523899	95.0089582533793	94.0299494744279	93.0029782408497	89.7969406299753	81.4622169928427	80.2809496081794	80.8897094113826
434	434	8.32482759375527	7.24818564584306	6.94356919783411	10.1576121319909	8.8804715276319	8.83152945523537	10.7677971054215	12.4972192833877	11.5851647689319	12.8385658895967	12.8455140178968	12.8415538353746	12.5975950902031	10.3989566378316	9.82692671843754	10.7020724627255	13.5570197117874	11.3421889169972	14.1357077972686	14.1357198228621	14.1356437009606	13.7681150896234	13.8054871095844	13.6722628112355	18.6028557145019	13.4778417282476	10.0722270631088	12.0084729048861	11.3798680538413	11.5790324447625	11.5476552690901	11.5945765121094	11.6874064782971	10.5718542433051	10.6668134982617	10.6310935815849	9.86670672206653	9.86635218103616	9.86644501207598	8.9053653267864	9.24722504381763	9.31363584412917	8.72873161482872	8.634635634218	8.89171151865038	8.4350015527625	8.4347609877885	8.43426156794985
435	435	29.6028441584474	32.1027662271763	28.3017833852454	27.7201151228121	36.1165461751966	31.209749109635	29.9496308848052	27.4815026810853	28.3147579166936	27.7492214332163	26.3007453607653	31.5727383101853	25.6486965134751	28.7609001221485	31.8301882691749	31.7297071857497	32.7208507743214	35.3386757023288	33.5372521616295	31.3592067986035	31.1174757790214	30.9844678393652	26.2157751356921	30.9980174323445	31.4265599861321	27.9147180227884	35.4774084135429	27.8901736432173	33.2818945790971	30.8001296279958	29.2706140079079	34.4495347821897	30.2404311713563	28.7184883635857	28.5162734335958	27.8704260408386	32.5772665130556	29.8981459167993	28.3821920016888	32.4361481605645	29.0056092158755	28.7641962734315	28.4221261637153	27.7422147250783	34.2505190972072	34.4416864907166	26.4398852024895	30.8516965473063
436	436	43.7292177343604	52.9876552270301	36.6407235517351	53.5773445614633	58.0923790266389	46.1247663988712	42.8768665021594	36.9040868718227	52.4204024573567	46.410772683091	41.4267638811832	45.6559603786056	47.8005372882709	50.3142059290109	39.8399378467845	39.8408835868106	45.1453986525294	40.5420470066088	40.1964440246995	51.9645933610159	44.6625972362547	52.0320053291112	52.7677635122121	53.8120014470888	54.0710809196018	48.2879957673762	39.3262494692149	48.9436842295429	43.4062942539034	37.8689444051704	39.5528675218748	48.5349436696661	32.5821850579812	41.6481471755325	48.4562565613012	37.7563712089244	42.6867633248253	56.5784932368664	47.0991286930646	50.6919405437215	47.8906432680034	39.7425951204326	38.8477160848255	40.2917355943445	54.2254168947795	42.2326846499042	48.4263349791144	53.4925402275704
437	437	13.895243594685	46.7657769311822	1.76412884300558	38.109650570494	55.9500457073626	31.2909561650781	28.3561256739758	19.7952588343414	21.6975494626523	5.16020956761145	38.7894097771292	57.6219545758914	35.1376811261945	23.9537513857579	21.2518241297425	21.7503237522558	61.3417882962758	30.6803333741119	13.3140626026669	67.8514065170654	0.486871928622421	28.9027917615757	2.11115534003143	8.70739767069515	29.985746638109	0.847791809089127	20.9514337620838	14.0077285642657	23.9280624041334	35.5052629656886	30.9462371354158	12.7496163849586	1.15182145521961	38.2030782960124	0.246166121797732	11.5890651836384	18.2543677722371	16.0585640444404	7.77220649981498	1.17389347797322	22.0658238869652	41.4960891077683	31.1566296687173	0.794614145621001	25.184807630117	31.626274743292	25.6004780250412	8.36751517933759
438	438	378.010150359753	378.438407891661	380.621404481724	371.674305384978	374.438984391328	370.539646783378	351.642897898119	351.689692865033	351.781048828354	331.281623227158	331.397549355661	331.628454928166	309.965809895041	310.159867305925	310.972289032625	289.901800005813	290.225465217198	290.126126846652	272.243661524313	274.580102316287	271.387105358002	259.436138291493	259.244540699629	258.943161521331	254.690153607963	232.656819228109	264.275056465293	248.656832348283	248.657173044077	248.442103906683	253.05172954021	237.927235796974	256.082685053528	260.146622309941	255.447423889824	261.671502300487	276.553894170294	277.243572894095	280.589188405826	289.869702314648	291.841028933967	294.432655667429	315.380655136744	315.827917585907	315.661139845165	336.929774189744	336.516445850788	336.387789049278
439	439	8.76040977878906	23.2897509917775	15.7297216364414	8.40283088680411	3.20635261090337	3.41083605634772	27.5900016997423	7.07981575994918	20.483098764684	4.42065992187012	1.75569577879311	2.03728880155261	3.21164044870205	20.9175797675853	5.07867435787786	18.7557833800303	9.81101357779237	13.9137736345453	11.8154260956742	11.0436066338649	11.0594199701558	4.35565830562797	4.45385396246648	8.59497978761659	9.30473593496648	13.2334259329809	8.87059398700048	17.0842247868804	17.929513056165	9.12977843390862	2.17882758670869	19.9724107019259	21.9296679502449	3.94403171519403	1.55764451780497	21.7539250616397	11.6340516666364	10.9922414641651	15.7217490025683	3.16411347156424	11.5576326458657	4.68506173479392	4.95606435334948	10.5963418276738	16.1613479046473	4.38013698870313	7.09303772965263	9.92927863356922
440	440	198.253687093062	199.003591033467	197.068309828659	197.015146045405	196.922706622152	196.907760115887	186.820032439791	186.830015437568	186.856053722183	169.763246399543	169.780324990841	169.716069425217	148.074379228831	145.601454399163	146.098363281415	120.286289047077	122.645123652021	120.900576249955	92.8695690940762	92.828197638718	92.8405083921047	65.981329274183	66.0762044900002	68.1991646930055	41.5107939333628	41.5083759051881	41.506543228442	22.9786300183486	24.6799678180453	23.1797772358118	4.85487957313431	19.5813175535775	6.99725276056958	4.227983011691	4.21875524362979	4.185013776389	7.39560849215821	6.20177202167579	6.87460674105997	17.5715138751877	17.6311344961338	17.6528581619376	35.2442974865722	35.1647348580382	36.2199597322035	58.1382892033936	58.2822343204052	58.191551895287
441	441	4.0928370254745	11.1463574997305	3.42433273955306	2.86809825735118	10.3074581114281	0.132931022980327	1.90763544381196	10.2913372739075	3.0553108367034	3.15431695684956	6.58687164764624	4.95178136076933	4.22674386059995	3.69219368087139	0.269776659792819	10.2269585196842	1.63974706360411	0.0691563625020708	4.35532329134963	4.31160942136757	5.87407697854671	10.9537974303311	3.98736639208517	3.6953082877396	0.0952623153213759	11.0175612692324	6.63567089611668	0.524207942346372	1.30752271484592	11.6504095187654	4.58192619613594	1.60378863565295	2.27622870176389	9.49344724853482	2.09170821792641	7.231505435743	0.671005540016419	9.66220987287005	10.5940845674658	5.94194288013266	10.4242946548025	3.48337667209479	9.98914908873795	7.87194119975883	5.70486151736307	0.355505963096028	2.64591969287468	1.34171297778593
442	442	9.75041537269019	0.458344804985632	5.37835653856437	14.1102250503555	4.01169371817872	4.00876779898642	0.644169778850807	3.67887142932748	3.28928320905964	13.4067544463577	10.3489275574711	0.968827261559021	2.73043641887083	22.8207586009305	6.78480805919863	7.38790743137073	23.4414427144641	1.36545879128078	11.7991527605004	13.5328801302782	9.11079550079503	14.9953930009036	21.0989269196355	2.32722160492649	0.957576558738729	5.92018875020701	26.0197284709902	4.90336804021358	6.09405489172548	3.52699911948238	1.39819251880457	0.341200966105147	6.05022899776993	35.6153510003818	1.93004094455745	0.558408823219855	0.502555536900078	1.7740843359167	10.5134431773134	0.538499762164553	6.80576396689165	12.2119465471188	1.38111413533805	22.4544331825573	0.784328282253688	3.56649350870837	1.21278850848907	10.7039411215471
443	443	253.839397829429	226.98848907824	263.675515612125	282.71791379914	279.815239681258	282.221165871656	308.315695116149	304.091054857208	286.981959735068	272.409437524191	271.548812184139	262.278869344725	260.77224282191	279.269887496109	291.293721993548	241.298001734163	249.410086010527	245.774517971802	222.548229706995	224.887707267843	216.79310610239	201.864037146505	196.610162864692	207.791712733739	184.904307408554	181.558070837311	167.817661184068	154.487566027663	117.590962679377	97.4783484455283	140.143312252462	144.684867184062	121.552187411414	111.865594763289	115.032457057307	112.778415518102	91.8257047618667	93.0380215197192	91.4509107289456	69.1704867271533	70.5188642783566	68.9294247052194	49.3288892963608	46.646750148505	48.6527390216622	25.3062192757147	32.4073419105454	32.2747539658597
444	444	175.074121736964	184.546262803991	161.678163773658	158.069882601654	217.116490124877	180.143493218502	154.037820414918	193.970607470715	171.397351194482	179.203368700163	195.012638368503	187.196373608081	156.983125045558	178.187605050405	179.755555883686	234.419821026871	181.18931596609	168.606447787678	158.753941461033	186.496978610566	163.922232094449	195.438513824994	155.778094620737	180.996510620525	146.865005207266	180.614158275661	190.593423444175	179.449433374762	169.51243333969	197.20918014669	183.098277460735	190.990740740391	181.76773674615	193.009854347497	189.60905724281	159.82310630345	195.447321618165	182.462878871543	195.040488372161	209.728135754133	174.940132773394	196.588944433482	199.901973573182	159.190753825571	161.869044714807	178.400616991701	179.554682858226	173.161587079086
445	445	268.761516909338	269.102607732262	268.819007997283	286.385706927635	287.041361404201	286.924655103212	310.342429481386	302.624632046914	289.358279650794	317.983627765309	322.669612442593	325.63122299478	325.659806670593	322.501573634058	326.630203522166	328.888113500754	328.783046102306	328.909808952352	328.012038376139	327.994803380273	328.000683092413	322.074974156091	322.957388501399	322.40407704365	312.464088586424	309.787066840212	315.038913065647	298.341210178234	298.375300756327	298.297427420591	281.989626686044	282.042430229838	281.282698656448	263.308777756705	262.536867213509	268.724591431747	244.757187455598	244.74152224607	244.697700847507	227.095942123458	226.954653939706	227.141681961144	210.762090080472	212.125442903732	211.519693127702	199.13624567662	199.138884226181	199.135382580407
446	446	9.61070892973089	32.051050671049	6.61593693637302	7.68103428196601	24.7483789936107	25.6157661519535	21.2890291625411	1.81363819844703	24.904558274156	23.4339038512093	7.92788446834684	18.9666197410881	15.7753883884453	14.2665919095035	33.4178478734918	12.3162272095398	34.3559203157895	1.12100577476493	16.172364012284	40.7597838355371	10.9217571008567	17.7205157091883	9.1923619691256	12.0539489860497	9.40839875722735	15.4847984128809	7.53286527026433	12.8847959062002	5.99508844795358	4.47607763080787	21.4802292268352	3.12135598359661	39.0812557841143	4.98997211289659	2.92744883681691	20.9951888647304	21.8699751537508	7.83940001806663	6.514335481511	18.2320998727682	16.4384372439087	12.2253355535478	22.8696275952934	18.2873783877078	22.9703527497098	4.21758267045985	4.98175025522549	13.879242204807
447	447	187.94643724162	196.242886225364	190.188238169471	201.623420679464	195.134495298983	194.97455723417	194.790259161159	199.214715258998	185.10037252314	186.606640670099	198.722093738153	193.029824650815	187.763035324917	193.134892001462	196.174241231741	181.869846625322	190.313839145418	192.120623677114	187.644810067589	194.055155219543	198.571811843393	187.228302170086	184.927664412364	188.484250651715	201.697291838062	191.339749019236	195.705542444216	190.338965874005	189.852021894322	190.550809223693	198.341105792915	197.012781261961	196.856772464202	190.440766366583	187.582431312192	195.606419482975	190.270472560405	198.507505852224	195.66260485896	192.923227423408	194.09584317857	194.974174522639	190.789486693177	190.300987856709	181.597714391712	192.104289891619	195.777277242531	194.403226854124
448	448	22.9333831397569	10.1787547537036	30.3802918855088	2.82187032567014	18.5665665942153	28.7709014518016	39.0694446134694	12.7954427308535	38.2972528243232	22.8871687402939	6.09348140975045	4.2233238072885	8.47152782983822	13.3894561922521	6.5791748637417	3.15619739229422	16.8735811052727	39.2515347073702	5.28912821706323	18.7553551006514	13.472650230846	7.80477398130901	15.3655521785575	15.0572459121224	15.978932360813	6.96601473640834	24.9998646163543	7.59453463196275	18.2784823838857	4.24012757243994	1.25809376572477	6.29932922423054	17.2047427509	11.0512066294329	7.83198366627698	19.952140644756	3.65336906069627	5.9480975586836	10.7637609608127	4.15073383325985	44.1128498009255	13.5321257790698	22.6391363569784	7.26018251335448	19.7887412606812	21.6432230589347	7.32859577688587	9.12618620955648
449	449	33.6627196071792	49.5126419248749	39.1941784712857	45.6214010972101	46.6367575402357	37.7202128091653	35.2033411613053	23.8137995956471	33.1219091072252	35.9830472823526	47.6982505307647	35.4916519097975	26.1071969672296	55.3191982221531	38.6293908019582	38.4411775485044	39.9509476817488	33.8902987851615	44.8988577454346	35.1705017811983	35.2544733533267	25.8335554009833	33.6061434556721	52.1803585761788	39.738546661879	34.3128035109793	41.5392001075902	34.3808408119818	41.6867129317462	41.9528855188395	45.8996113183137	40.6806062320995	43.8295773488477	42.7919581348491	35.9293478013851	32.3434727041983	33.5682429089636	36.811884050931	44.1646842173706	44.2239469437231	41.6470595667186	36.0137472316465	49.3731991173071	46.3802078637862	42.1275303234893	43.4454171379943	40.538361076112	40.5553639566649
450	450	11.938181248328	25.9892823095169	20.114408513229	22.1392567040675	41.8584608834339	1.13282747087595	20.8430253938267	4.87413865078947	4.61688583638086	28.7543882232778	16.3646247208012	13.4726673220679	52.3474976871188	39.3491507137865	44.8703818810473	4.11065004530255	45.3229476116885	48.5103814810579	42.078771699517	31.6002850464746	6.25347741792968	55.410472764264	16.2146740418341	9.26852886072616	24.6778999480679	6.28850349473515	55.7370840662246	14.7002453212127	11.1259738435607	19.6074203506988	24.6269446707634	20.4033572065179	28.4504958213775	26.1920741389036	25.3775905920212	47.1520136495798	5.89857565602391	8.3452270734109	60.7087790840295	27.683366280753	15.9857441754457	73.0118959012998	30.7389783304889	18.1156507767501	19.0734128330608	30.3828834254541	38.7537713180645	45.7070991879996
451	451	255.097550628845	252.10144799448	249.860750301133	251.115976105122	257.718778740824	252.177779421205	258.892821850385	254.677308322527	252.055110688851	248.562423619036	256.208826106979	258.119689162691	256.319737346576	257.264183423297	252.652464701044	254.180431204537	257.185230656462	247.433726507915	249.290925088981	252.651948633401	254.137561635827	258.787584649752	252.418449354275	249.40816413783	252.963226385009	256.365248441876	248.157920451904	252.724274239108	253.258420468246	251.738466129714	253.863579015333	253.502304706274	251.278632689108	255.17914968426	258.341498139847	251.929997519588	254.661315289827	258.042795813319	248.232330968727	254.668091525609	256.018055850975	258.86416570548	253.633208467048	253.461356017279	255.997491176591	249.862337177824	256.407548179269	254.579447458441
452	452	1.38413622747549	0.000101439199962194	12.1381273500839	13.3632969202469	22.9922436366439	7.40001511586828	12.7809495324803	6.30724128297758	22.6673094815834	18.2816888830363	8.48775577645549	3.34339486731763	8.72065235965808	6.92060087344021	16.6674508274902	3.23004259192597	4.1686428777767	7.10632040882275	6.15539062621822	0.19897330892128	13.1028945036547	7.22749943951221	11.6901478860043	2.67362003641964	15.3239662944359	1.27002973731486	6.19440801827737	2.57599013773102	3.623717382367	18.6170970140648	10.8949913481189	5.23763058850103	20.5731240494048	0.852526284661936	16.6850254184618	4.87146528226577	28.7849853127603	0.0599688720820628	1.50771783249393	0.992407087122421	11.644079722463	14.6168873058487	1.1483283972084	5.44612070401817	4.05338222167772	18.2841396344941	2.2333267814745	14.1513668464109
453	453	18.593121589082	10.4115089997242	16.5294291316832	0.730998638499782	14.1959040004028	14.5495912545	17.0206859688859	23.3027639821909	5.11319736291191	7.11384788341943	7.39186295743993	4.91384889092411	13.3860527485481	21.3164497759823	4.76369553777986	4.244330297231	5.23235528745042	9.56888044696359	2.90010064253176	3.50045148366885	17.7970521631438	25.1920790030241	20.7243192745512	8.9851868962808	0.25006921380414	3.46957930416431	13.4485390762145	9.22834464298909	14.5688463980695	16.0031035458502	14.2446127966594	0.848043613386357	2.8598872359046	19.3375259219277	6.42218895921435	4.84104378689495	16.4583764883085	0.402355152138581	2.11135442847531	20.6360233575163	15.9109742222171	0.609016941298192	5.90761368953676	6.99779118807883	2.93115953165681	11.0513423592914	21.9582713108506	11.0531795405507
454	454	1.26695992094928	26.2844564990398	2.79055534066901	10.0569656489754	11.9910914067408	4.89344920465117	8.57461411864384	8.94281161829368	0.0919106745769368	19.5551319500177	2.03729619403056	18.6619421651969	14.7169880656114	6.35843063657	18.7078944365881	12.7609803759227	1.85788948298667	19.7017123856721	2.64703223444004	19.8943471922872	31.0141233488613	26.6197573437666	6.68840195667817	16.1179843087186	10.2014570731862	14.5004638791324	9.6228734745993	5.68811406670738	4.32396524278209	20.7068987894945	6.09938897165641	8.35125159126433	0.691923539895767	36.9075328900171	11.8526970667455	2.68870549822653	9.72786530684389	5.74142979370064	11.9910247445083	8.14205139801231	2.83835039689069	7.31828919826026	2.89448152915718	14.5084094855835	16.450817552013	24.6114929865386	27.3174940697838	2.18597690483744
455	455	16.3085626871473	13.8934010992799	18.5902339247002	46.1045801092087	30.4531369033807	44.5335350566724	23.5043757368832	56.8387189630533	3.51010084833322	46.2525827807719	35.9033579796498	13.9419112046897	17.2742372680948	37.6638996402312	19.6848351942617	39.6847527261798	20.7364901027901	22.0399834796296	57.2673629964359	37.8164129513267	33.5125864542573	54.5279467532023	51.274616228405	48.1155428328008	18.4156094877403	30.5576273285157	44.5208872502059	41.0041899737057	21.5287530604654	54.3917944982251	54.3538778963338	36.3129107141467	34.787138502276	16.0309125520119	37.966551753424	23.373382224988	31.4787785758724	43.5024369616471	22.9677744219005	14.8234958021183	77.9592547794149	35.5893636368905	47.0799799776627	52.1712508631385	22.5022371796227	30.7735787563258	30.519647005787	37.1998688149861
456	456	57.213682107347	56.1184253214318	55.2938205285655	61.0681564187687	61.1174104810923	61.081927578786	62.8726993928577	62.9077686204002	62.9548714963346	63.3767500748368	60.7694225544185	61.9112650929978	58.2836344998131	58.2993489740545	58.2877551967462	60.1545980801459	58.1225409459647	52.6102768120215	44.0241952595041	44.3277075497323	44.1011271177348	34.7024098417269	33.2761872362559	32.6306336167741	25.9270227219383	26.0001472950836	25.8866599617038	16.8848544697924	16.8737947298483	16.8105553264993	10.2440734919021	1.78562287443851	13.238822710619	4.5350982398542	4.94553417046311	4.15224429492666	2.48118820738698	0.908222768739147	3.6934336997988	0.102955268394051	0.00403053344610821	0.159559735099424	4.72195836048005	2.08699812091918	6.54783469620309	7.6081527803621	7.77811853211813	7.34663682164261
457	457	611.570712605438	611.715379284424	611.69008854976	622.999154836607	619.425931794576	614.768859776823	619.137276820896	620.016795833048	622.920528872308	599.403456023147	628.541906249585	577.284367743379	576.326848828814	576.249051189256	578.627595744517	554.817076808539	555.255389938534	553.538274583437	520.68881627243	520.819231002685	520.399019238789	487.756893030246	487.27672816641	488.095750408945	454.729569214831	454.728608368269	454.732875809864	424.458704815675	424.468620372812	424.488335547172	396.485137526331	392.574186342021	419.665392320341	376.28801046766	376.020037872715	376.19312777964	358.968620536893	358.978696180787	359.659040147306	347.129893163404	348.78667512062	347.991636087997	342.593902902668	342.506268916573	342.390320782782	341.963077268984	341.602612483514	341.396737334974
458	458	41.9344779255131	29.1483976012218	1.17718737265401	0.814185639947876	0.362556139482049	4.04773121235149	26.8855347436418	35.9428643995267	22.382989948972	14.9075368504644	17.1662051874044	6.45105694953663	9.3744115198663	5.09740465113786	10.2361692089569	14.4741118852228	36.1391360512306	20.516043810318	14.0476521960871	4.7030288153802	14.5966727306279	3.12338362809966	17.8570933144727	2.10617409634943	11.091538330426	29.0426706847575	8.25715622458568	10.8103816315393	31.949888680703	7.0252270164399	13.292668580813	14.3595734975762	2.47263448808078	20.8668277705605	4.06736561566692	13.1185635591638	0.015402336502218	32.4680111704265	0.83572738602572	17.5022912871279	22.0509277974487	7.91586618358629	29.9977363216229	31.097392250193	21.0605041155636	16.6606461486336	49.3125266699258	3.3847619253704
459	459	19.9535609561566	13.763899795288	3.40363626827999	2.58281679188034	3.63568786183226	0.61633628681569	16.495588345232	6.54520825714263	9.85195959654391	15.2485187109328	5.15241390654889	0.458257111343044	21.0108682704885	4.55997726756374	5.14633903079697	1.8030687595687	8.49835537865221	11.7112719435493	15.3977706158327	21.101086908208	10.381336706963	12.1997313381493	6.04692040872236	9.21637459124173	0.343472846913369	12.1697388680623	2.35922225096201	17.0295331154814	13.7680077251857	0.891335051964363	16.9947350828663	0.71118278365544	15.4201483466394	11.7044016727325	6.59410351833218	7.21692550195146	22.7805203116925	0.99146184982949	17.4970256673925	5.50537523809902	19.0128670849864	17.7420675660614	12.1079073739433	0.125328791911646	9.11838525591501	17.8335290459768	11.4425537315862	28.510653920578
460	460	3.13716237177706	2.68612627377672	1.33969228953001	5.52236127087014	12.4193975329275	1.76376624359464	2.69115121571131	2.79531899243485	1.0062037335261	0.0294656709156244	4.30939769929536	10.1512064143573	8.28368044332205	12.8092215186439	16.5786375227054	7.82739777468261	1.87803477946354	4.69847825343289	12.7070001782738	3.40926712008129	4.55702908403323	1.28564617996847	6.42665617606395	16.8949120523451	0.666884702406285	9.68728400330056	7.87335982638568	12.8641281037201	4.82272541207549	15.605784409111	4.06276592447585	4.007474021048	0.394249748213904	10.1976265476658	3.25666432484562	6.41933360485051	9.93366633994322	3.46076843850545	4.30937723058608	5.90227166256095	3.21190187235336	7.04085350920107	3.00577066255225	2.39561552102476	6.67427746754034	5.97524946431892	0.994148580368987	8.36317045708575
461	461	229.198157991984	239.970201990902	235.396375598649	238.423409912294	239.280208314882	239.641784447917	245.334026482291	246.205171304119	245.37276122447	259.882774344375	258.626614316747	258.808458554	274.137351329168	273.877488734918	273.933910862232	285.925297485488	278.515618037846	283.707643249835	271.290844482485	287.210447768605	276.884985739851	259.192809417444	259.193241992711	259.195017203912	226.543625210139	237.041298916098	235.487658651804	209.028930163518	216.041088833595	211.17964302605	201.054563110147	199.717604262414	199.130654826745	194.085718735595	196.798051376803	194.525040402958	199.959793837103	199.815547036445	201.138214048354	208.019515343594	209.41338394372	205.69838958203	207.490972357084	208.093980459857	208.189797536853	199.936943470197	200.391117815012	200.388752921022
462	462	27.4374044183591	25.1373595711667	29.9610682104281	35.5563605620829	29.6297831268754	31.9381149717473	27.6344914987466	27.6514531729435	30.5454204047155	34.0681385278117	36.3085246940851	29.8268167592338	30.651679133543	27.6158248083114	33.247049684698	23.1802398959421	25.3030739597736	33.549753514333	28.5681196477535	28.9605076829491	38.7801209261191	23.467485408238	35.5114532608393	37.1461049487444	28.5297163762384	32.8507471538329	30.595606330557	26.8635136292893	30.0316027320035	28.9031784842067	36.8802407682071	37.8047070998642	37.6157479190326	28.9187011975903	37.8578795733224	37.3191757225953	38.0697452235943	42.5068160535821	25.1364644016125	32.6328133594312	29.3967312372871	25.121373844658	28.0205116177475	37.7815861491683	31.3729184378549	27.8716440685521	36.2566752609405	30.8606029885424
463	463	115.705990786347	112.257125015641	114.227495288439	113.628440327117	109.993290549896	107.245361826216	104.823605039179	115.941194274629	107.842380699565	117.079214437144	118.420249403778	120.559900804329	115.547721904071	115.360338307375	113.471899316272	103.459195794058	118.087913744025	109.792480151229	110.070213527628	107.825225837883	110.552542580412	108.437427920842	119.254833435369	118.122440374488	110.887535562329	109.26335344919	107.616192162306	114.966401164258	110.695721020917	114.451227854137	112.189853523997	111.290118304128	108.301413461274	122.249626102781	118.659770855528	112.084106230824	111.436659755052	104.833631821455	127.169188135116	106.747279897145	121.302486719607	113.725687435697	121.371138660393	113.399799416989	113.949378622547	111.187355713799	103.297960556718	112.720775232217
464	464	14.3419703486255	11.2866377611276	14.4844018409904	49.1035605837516	19.3024878289528	13.5550632674251	28.6108021733525	23.1301372697718	11.0825466999608	17.7115387793321	24.3651667819703	39.4556830945694	19.8427082082051	30.1697508727647	11.6249802760648	13.1778662550336	16.6690216611588	34.3497019207339	16.0937051017791	25.6358447132606	19.8942501591978	29.478147580787	46.407010291744	28.409226383564	9.37016719498296	8.90556143962715	0.489238107558272	9.78853540655254	1.93186986785976	18.0833365348498	27.1615237443804	12.3983983878793	8.88308609354453	17.6735383838861	4.36955072084476	18.4920250697428	14.3857962094652	25.8095771791278	37.0858003603419	22.1555649008294	17.8311348492443	27.5500271461103	14.8536192001179	20.1367118721507	7.32188927181128	24.0743895064249	30.0314671379054	28.032567522855
465	465	4.34365454574569	17.9006350299334	7.21365286929391	1.27761358629751	3.66826951534036	4.89750295460807	5.17691683823423	20.2480195263073	5.99116742785672	3.21344868680475	8.34678503678351	14.8127736209225	11.4437399336387	4.29494860320299	0.973356037383282	27.4631485895736	2.27558983453823	12.8733800229985	6.4735432589344	9.7039706577696	7.58868697488236	2.217743688875	5.28063975750463	2.08074180118038	7.46668020263164	1.83521239625197	7.23610203990728	18.2036765647664	2.91506884668916	4.57466779457121	17.731633177681	4.52020689917557	2.66661349864439	14.9167053878222	1.19164182798165	0.995553115176513	8.04422369210753	14.588672711996	1.12991116768102	18.4012935116724	11.8782526352564	1.11897251985044	22.0262391968042	10.256483647478	2.56848962737302	4.10138433441174	5.20944561406045	13.5649469942153
466	466	258.392066717738	258.221203419057	243.294697350997	240.366318896349	240.749631339684	245.323348219367	221.152624552469	219.286573527443	220.651689487847	196.559295285039	189.523585659821	201.76485518725	157.059277335021	156.865022004828	156.865854500452	123.468959365811	121.372660588204	121.90928788234	90.6001785740753	77.7535952926426	92.6407515309511	60.2408508158825	58.229556968684	58.3227682406863	37.578879943939	37.9401820675223	38.2886599650137	27.3051026561959	27.8974396187133	27.8078308028193	22.5043268997918	22.5095104308172	22.4496072151924	21.4404809483292	3.19219033140938	51.969924253546	49.0717106247451	48.4390639396711	48.2394645484366	74.3266236263543	74.7063790740882	75.1687590423855	113.095301568847	114.759840379589	105.454048851415	145.369457400215	141.362995288277	143.507203131897
467	467	0.262929272286455	3.36176935643843	12.6374291075585	10.0999998721264	1.52674907358582	4.55394973901864	2.67594251031197	1.62922214547152	0.076365915140626	5.96805927866034	6.40954396792401	5.17810712337409	3.91647128549214	5.72989200822714	0.319108822033908	6.54932142268114	4.71896467340383	10.6627888497188	13.7414478981616	6.77699747841782	3.34882103785256	8.56647270589547	15.6252878060702	13.3060497240507	6.86198077266467	1.15300113968763	0.117455567490217	6.76122764056035	4.39757332315804	6.85641389215598	5.43417816564447	11.6403966463466	7.01157570550893	1.95205813594185	10.995065346296	18.9519985450308	0.306979910404475	1.41526446210833	7.96131253922209	4.12885339187784	2.986755600944	3.60101038908095	11.1143167051714	12.3133172659197	8.59867552727608	5.53191984312612	3.10069334098496	2.36701982139264
468	468	34.3185101210237	2.17140362372827	5.91776719842441	7.82908190077256	7.7884126558584	3.63973156900487	1.58474746500987	18.3214245745458	8.70627279286618	7.86162634670281	0.12171056603411	11.0611327452644	3.32888473567262	16.6125983471167	9.58363159966283	27.4601534392016	1.15697883506452	21.2683785829738	5.19742561977079	10.8035641315775	9.78818441406204	19.0201496646521	20.2237051691563	18.136813457909	17.8168884912024	7.70661507476777	14.4212355331317	9.94228717074402	7.48308972696659	9.15537813273325	6.04214461814379	37.6410455571442	0.3853381264406	6.73554061344866	11.9646521527228	8.22022978530002	3.81910141555821	4.19405753310699	15.3635170160157	4.43706287094735	25.3400634282242	3.3651950839218	0.447596318397177	26.8729688148696	14.885581176948	6.63326770357775	13.1578354862744	7.53637509934653
469	469	96.4555677371263	87.5209430748847	93.6908550861426	100.247940560794	94.2941204088955	108.094747826167	88.8089376103753	90.3574306954592	101.491643226462	96.4620412199406	102.927581781879	97.1579803232298	85.5696597690998	95.6214742138728	105.772572892659	91.9487352984844	90.7283414936188	96.1379824057113	94.0059925386139	97.4004905959017	103.288451999494	105.830337105246	102.153297931136	113.310472873386	106.862701567613	99.2627858134128	90.0596604214056	95.4001241863452	93.4824934797634	102.6728128841	89.521395209781	95.8010278461205	92.6346121452844	92.4848770183777	88.4353123271547	100.876415221515	106.532112793136	110.340190744481	91.5028849287419	96.6146027580709	93.3132277218106	103.63744442317	98.5550403824518	109.38692969255	105.055831904465	106.970023691722	99.3683499577152	97.3092088994836
470	470	13.1602516511766	17.4597715564128	13.6708545342757	7.03074974430963	6.55331033784235	5.0992892993901	18.8623009256115	3.37182694432621	0.542091026736784	21.4416672580946	22.5642053787833	4.64109643027871	2.01134626868584	13.4350248091623	11.7853077010187	3.62541062452436	4.17946345515339	3.84601573108755	6.18037106344452	2.4829047873641	16.6501437914485	12.5679804580395	4.42988695490162	3.39686458289063	0.603837083530399	18.3807166128407	2.1112212182511	7.89292724891201	10.9660912125845	4.5511104440453	1.85493408733609	18.3129490815782	5.41367805309638	16.1756873594987	6.49171293623592	13.5328645577213	0.860854436026888	3.18088296232216	5.31964313349409	4.88753391501835	8.00475865631313	5.71331560869042	7.67838397462002	15.0125838612018	9.68824993405283	6.95721548810664	7.71707863682673	12.7430073826408
471	471	13.5233647596838	25.7847949213631	10.7258281624053	9.22967047324551	17.7145897828237	1.34877559339076	0.801471466272263	8.72742818303189	22.0566326954013	9.19724514067235	11.4164539263137	7.54750189326362	8.1130866801801	30.3309304168626	14.4805136498546	19.6692655192503	23.0135886343253	15.677410687114	13.1787689997662	12.2703181512261	7.84557031977119	17.6017709541117	16.2613168375933	8.6566472954711	13.1411719155418	7.5573685877327	4.75494868673119	22.6326750492133	13.8902457700325	7.72488625968455	25.9570010901609	23.4975043220133	11.0061660837896	29.9795929936276	45.0617060421013	5.83679141443945	1.60886975498193	28.7436690950621	5.48977526439739	10.1094208742404	3.75638965423968	16.8352918899748	3.55339449651451	14.1155784883879	1.7955461850097	12.0050191274105	4.41269667580082	3.98321057956041
472	472	36.4550434730083	14.8122745567298	26.7285831122976	13.8806312112701	60.7591116408934	38.7735715380536	8.50166331503611	40.9548521956036	27.9621944123228	23.683026141486	33.8470652470734	38.7471389700785	46.4208204860228	15.0759948622307	7.75612971399316	33.7445462740538	20.6738070285321	8.11233028371015	21.3889492500728	5.2311022894228	22.5750481200332	8.19796083826995	16.5173838808966	13.0671081069501	57.2269096425969	28.3891340543811	39.3199265729561	10.4721298670553	11.1907607798519	3.79791562150857	10.3609372935164	9.0509438761688	30.1137102430173	1.8773027752021	6.18149468156858	8.36813813335807	14.241553205385	51.2738784825816	49.0004215076612	48.3666399378801	18.1920614342645	3.34372551835505	13.9533125764084	23.4095040515871	13.2156521441026	33.5560729095015	21.564162304356	5.73028823900208
473	473	233.228588947439	249.105325611802	223.865666960254	245.413023542518	264.253617967537	231.447993151702	233.498840401528	253.361989654001	245.977729870127	245.484270636751	244.539179935719	239.22915822824	226.12701836672	229.380164514625	239.896053883758	223.262026147794	257.549731120728	223.779520764709	236.385356926115	241.359881612798	242.962968506346	245.262246266674	277.286128476768	260.954307274307	212.552009357689	224.318518286577	240.059546077856	251.229825862845	238.819322057448	254.410473421442	241.575153748092	264.468919978777	275.038421499742	264.086547318432	251.347888344332	253.837895877551	255.388987373251	256.751582675739	215.413786950747	236.475454928603	243.478949979622	231.218944628367	244.603786703497	224.55014557938	255.222323460845	247.31654245918	251.22554394113	239.527945431106
474	474	29.6740543270174	13.1507857708859	11.1726056474672	1.88086714594994	11.5918927319613	20.8116922697228	15.8008831530632	16.9877681209785	32.5442371720008	30.3169732649075	18.4352402695732	16.5781462309427	18.4952841057092	11.040796101326	12.7566877819261	23.7686983159335	16.4478421386139	11.4587521688386	19.3501138331363	23.255523960835	17.4437958871309	19.4928066423817	22.4750511907515	24.320327014341	26.0433215209726	6.41497436599239	25.7458762717033	11.3371284317364	9.07540936574128	7.95308396815945	3.07808524875387	7.9543629427784	12.6174983108326	23.0494384415422	6.43682472458777	17.254431768618	12.5823644594078	16.8446892674767	31.9661422564522	21.1385125180419	14.6532803763498	17.7667692848041	34.5763918158419	19.8215197631091	7.06592569862935	13.0725419137093	24.1747581623507	8.463304112487
475	475	275.638071085933	246.066140611031	241.31967780204	251.245829691956	254.067033973371	253.017792480911	256.992217582336	211.997626911806	248.62668328721	268.131052414164	256.793847517801	240.84825099943	254.684988478084	254.155971794961	288.557050494482	244.342132378286	253.177533106067	289.52929863325	241.507463484377	266.110804676135	271.626167325856	254.198085614502	236.338784259892	244.77589110584	245.02054926456	254.35841686155	250.20829739574	242.211495687899	238.924796725152	247.676174607929	246.567361407309	236.883643103939	255.001961968751	238.45101998963	258.075047230486	275.036054176162	268.632405571265	292.231124058483	298.280485314511	249.849063550585	287.316236281405	259.533473376699	224.388582650443	296.503236853849	237.404339599098	274.75988272881	277.452041934687	232.985602379337
476	476	7.30839275496709	15.7209039346116	0.396299717842806	4.19636934461662	20.7345627590714	13.9618689264295	10.866479363214	1.59583884476329	11.7847050900672	3.10285377441902	11.6912803336524	13.1477365191739	7.97817587874187	13.6536967192613	14.0083259768891	16.4849053915109	4.27376338248128	4.07684733351973	12.5714110667773	10.9575559369808	7.46970686753993	15.5881392279954	0.238002562249833	0.509978866447402	6.52192426252128	12.9130085369184	2.7434115931712	6.55056654298621	11.622616138512	2.41204472899772	9.33470837757466	15.9838910822925	7.99873984299791	16.9761534042496	1.79833747275888	1.78585121528018	0.99214708293411	2.77867408956329	2.73340512606618	10.0890285465626	9.60516946970492	7.4916291204853	2.88844945723975	13.5039654562417	1.83186997709914	0.981963218755894	3.22618041283812	6.65650671434116
477	477	64.0896073958391	88.1843667744464	95.374328118269	77.0800130634935	69.292290198946	78.9198736149946	80.2400872394492	85.017822673678	75.6018561282839	83.7632451783346	73.9109312196057	80.7200496821523	75.8797823216196	81.3788781283549	82.8846147320271	78.4974988720804	73.8692109984379	77.8401790237617	79.8114878117286	78.016194569313	70.9202410624612	70.3615470931281	73.2094619737758	74.4947022528687	84.0410716712435	87.3954856449751	67.6585982884336	73.7715239225404	77.918059453563	76.1384206311587	76.7152208470447	68.5782937603532	83.2075129547165	89.9761314828176	84.6893764148411	73.3655818927754	66.1580263805052	78.2704038040606	87.2290165926821	73.9181208714337	83.1709864798162	76.6161740145402	78.1838193135707	74.6558106567889	81.3769906666059	71.6119166544634	79.1809746378184	82.3691329347334
478	478	3.62145364702316	10.9323849795802	11.4069525878452	6.31210543075748	4.34332010305156	8.89473502788712	3.2974386016134	5.60034353828169	8.656275966024	5.612411386027	11.2687473846571	11.171679832153	11.703959948997	6.49172210523424	10.1295303401145	7.83959251497189	2.80417088267011	7.72562451182791	5.88659370652063	1.37133600534871	3.56406033196878	11.9792613476413	0.862719888743428	5.84344587222702	4.42366729167527	4.38205606110866	10.6586779881255	10.2788930293843	20.7968859918907	13.0617622975056	6.44765457233888	10.7999421847826	6.42254941777877	10.2832583824754	5.29820262259421	4.9827370025079	7.59528088222137	3.94063303263965	5.02776635938549	9.55387751420818	0.299996378170101	4.78229390018142	3.30356583264046	5.05245763600839	0.289481388773952	0.733762728297895	10.6669451629504	13.2156930702962
479	479	228.094956864275	227.360075260127	241.24640134421	227.292413294707	238.972876121876	233.115848407043	206.059118664519	213.144574360622	208.43226649669	197.922390427936	197.428231144058	205.32408802663	175.658569045201	165.983054923923	170.556568394435	131.444515636375	146.923395537904	169.168145586682	108.256102419002	139.700654871199	92.9479203964156	88.0816602860537	87.7992545176016	63.6741791368171	43.8486942850106	35.8580167621885	52.4239802302883	5.08854827156065	6.19182903349882	41.0564490879802	10.2145903209946	21.1801925253261	14.9961630079094	38.5636773476222	0.106428658708669	23.1847940116986	20.4821253465691	18.1890777724588	18.6582487818912	33.7098167188799	45.9911959251092	40.544690143601	76.4384119934904	66.5465122022148	79.1188941861327	89.4744152502433	92.365478379299	90.6077139853518
480	480	540.261294961101	518.649745048395	542.758604993215	488.642106171551	527.899317261186	541.321564324487	531.44671612856	523.512207310174	499.602938026034	530.763284602433	518.644172088976	511.322151495298	532.305560363515	548.477109851564	533.991927793622	502.580171692257	502.733397001581	519.113966684759	529.096150958383	507.224046581823	522.447859108203	530.922817810173	541.05898515347	537.729744719569	512.384666696081	549.097947897931	549.672218357889	528.939121406966	520.96368325239	518.388087952285	517.918524528789	517.271726905617	559.559318817055	508.014530348632	508.185637364724	507.102433224445	510.235909257826	521.520567593677	561.766341030685	545.001511776639	520.651807538514	524.606549287365	535.427357653034	520.230880158654	539.324713412034	538.646229909846	538.846394550175	522.880445034785
481	481	5.88349050197072	2.05982581977944	1.55288229363137	5.69685381383304	7.01854317911457	3.09913670438568	0.0529400373174175	5.25456264623508	0.634258761201335	0.616091566103225	1.78446681483805	0.387131844762506	0.138591539683803	1.72468402695407	8.67400405254776	0.727777382251923	1.01527624729903	11.5042184924938	2.76518549130431	2.14976931480333	8.58335841446796	1.94323818087478	12.1851120344455	7.42244726381829	2.31367790205645	1.41754485761789	1.09974187627089	7.43663776854972	5.60609526042495	12.5445424885859	2.76509100228742	2.25992710627587	1.97129466019352	3.08054269998808	3.73019640605891	23.5892354148834	1.55859238237452	9.86816156169028	7.75430189586892	5.60408973214766	7.13258521273428	0.397374612375797	16.2654465813193	10.5979510888721	9.01238033241866	3.01021001127139	10.6400143794211	3.92554572818177
482	482	131.640718057478	217.012409504552	199.283170770698	96.3477379018799	163.325139527353	170.526950621588	192.08219641436	137.924036730119	173.73565555768	188.185952573901	180.787858549837	86.8391057586385	170.18807647061	108.06697892973	126.238175932539	150.650713570922	156.759267899909	174.337116432857	187.416332643987	99.5932176494867	161.5529021852	59.0493443833061	109.888190242265	120.005808008757	208.205939533952	178.225222775625	179.079527870487	148.945839755455	171.29626737163	90.6312185958741	152.4412586454	151.617022514032	83.2360397608846	136.267280742129	205.375990491977	167.460154697246	146.568143999058	163.206652972852	130.772583434315	153.961058733977	194.113357727484	146.490692590232	172.160009771423	160.013156361986	138.84607395714	234.125289933986	155.801563546441	132.92064539043
[truncated: 9,518 more rows]
[truncated: 33 more columns]
